# Supplementary material for: The clinical effects of cerebral near-infrared spectroscopy monitoring (NIRS) versus no monitoring: a protocol for a systematic review with meta-analysis and trial sequential analysis
Source: Syst Rev. 2021 Apr 16;10:111. doi: 10.1186/s13643-021-01660-2 (PMC8052775; doi:10.1186/s13643-021-01660-2)
Supplement: Supplementary file 2 — Additional file 2:. Search strategy in MEDLINE Ovid and Results. [file 13643_2021_1660_MOESM2_ESM.txt]

Search strategy in MEDLINE Ovid:
1. exp Spectroscopy, Near-Infrared/         
2. (((near adj infrared) or nir) and (spectroscop* or spectromet*)).ti,ab.   
3. 1 or 2               
4. exp Cerebrovascular Circulation/          
5. exp Oximetry/              
6. ((cerebr* and (nir* or oxygen* or saturation* or oximetr* or perfusion*)) or (oxygen and (brain or saturation*))).ti,ab.       
7. 4 or 5 or 6      
8. 3 or 7               
9. (randomized controlled trial or controlled clinical trial).pt. or clinical trials as topic.sh. or trial.ti.   
10. (random* or blind*).ti,ab.      
11. 8 and (9 or 10)           
12. 11 not (exp animals/ not humans.sh.)

Results

TY  - JOUR
AN  - 936673
TI  - The effect of vigabatrin (gamma-vinyl GABA) on cerebral blood flow and metabolism
AU  - Spanaki MV
AU  - Siegel H
AU  - Kopylev L
AU  - Fazilat S
AU  - Dean A
AU  - Liow K
AU  - Ben-Menachem E
AU  - Gaillard WD
AU  - Theodore WH
PY  - 1999
KW  - Adult/ *Anticonvulsants/Tu [Therapeutic Use]/ *Brain/De [Drug Effects]/ *Brain/Me [Metabolism]/ *Cerebrovascular Circulation/De [Drug Effects]/ Double-Blind Method/ *Epilepsy, Complex Partial/Dt [Drug Therapy]/ Epilepsy, Complex Partial/Pp [Physiopathology]/ Epilepsy, Complex Partial/Ri [Radionuclide Imaging]/ Female/ Fludeoxyglucose F 18/Du [Diagnostic Use]/ Glucose/Me [Metabolism]/ Gaba/Cf [Cerebrospinal Fluid]/ Human/ Male/ Middle Age/ Radiopharmaceuticals/Du [Diagnostic Use]/ Support, U.s. Gov't, P.h.s./ Tomography, Emission-Computed
SP  - 1518-1522
JF  - Neurology
VL  - 53
IS  - 7
N2  - OBJECTIVE: To investigate the effect of vigabatrin (VGB; gamma-vinyl gamma-aminobutyric acid [GABA]), a selective irreversible GABA-transaminase inhibitor, on cerebral metabolic rate for glucose (CMRGlc) and cerebral blood flow (CBF) measured with 18F-fluorodeoxyglucose (FDG) PET and 15O water PET.
BACKGROUND: Antiepileptic drugs (AEDs) reduce CMRGlc to varying degrees. Phenobarbital causes a mean decrease of 30 to 40%. Phenytoin, carbamazepine (CBZ), and valproate (VPA) cause milder reductions in CMRGlc. The combination of VPA with CBZ results in a greater decrease than either drug alone. The effect of novel AEDs on both CBF and CMRGlc has not been studied extensively.
METHODS: Fourteen patients with refractory complex partial seizures on CBZ monotherapy for 4 weeks were included in the study. All patients had baseline 18F-FDG and 15O water PET studies followed by double-blind randomization to placebo (PLC) or VGB while on continuous CBZ treatment. PET scans were repeated after an interval of 2 months on target dose of VGB (50 mg/kg) or PLC. Quantitative PET data analysis was performed using a region of interest template. Significance was tested with the Wilcoxon rank sum test.
RESULTS: No statistically significant difference in age, duration of epilepsy, or CBZ levels was observed in the two patient groups. VGB reduced global CMRGlc by 8.1+/-6.5% and global CBF by 13.1+/-10.4%. The change in CMRGlc was different in patients taking VGB compared with those on PLC (p < 0.04). VGB patients showed regional decreases in both CMRGlc and CBF, particularly in temporal lobes. CSF total GABA increased in the VGB patient group (1.48+/-1.06 versus 4.03+/-4.19 nm/mL). The increase differed from the PLC group (p < 0.03). We found a strong relation between decreased total CSF GABA and increased CMRGlc in the VGB patient group (R2 = 0.82, p < 0.01).
CONCLUSIONS: Vigabatrin (VGB) causes mild reductions in both cerebral blood flow (CBF) and cerebral metabolic rate for glucose (CMRGlc) in contrast to other drugs such as barbiturates, which are direct agonists at the gamma-aminobutyric acid-benzodiazepine receptor complex. Conventional AEDs depress CBF and CMRGlc to a greater degree than does VGB. The relatively mild reduction could be due to pre- as well as postsynaptic effects or a use-dependent mechanism.
AD  - Clinical Epilepsy Section, Epilepsy Research Branch, NIH/NINDS, Bethesda, MD 20892-1408, USA.
DB  - From MEDLINE, a database of the U.S. National Library of Medicine.
DO  - 10.1212/wnl.53.7.1518
DP  - 1999 Oct 22
LA  - eng
C1  - 10534261
CC  - SR-EPILEPSY
DE  - RCT
PT  - Clinical Trial
PT  - Journal Article
PT  - Randomized Controlled Trial
PT  - Research Support, U.S. Gov't, P.H.S.
MC  - Adult
MC  - Female
MC  - Humans
MC  - Male
MC  - Middle Aged
MH  - Anticonvulsants /*therapeutic use
MH  - Brain /*drug effects /*metabolism
MH  - Cerebrovascular Circulation /*drug effects
MH  - Double-Blind Method
MH  - Epilepsy, Complex Partial /diagnostic imaging /*drug therapy /physiopathology
MH  - Fluorodeoxyglucose F18
MH  - Glucose /metabolism
MH  - Radiopharmaceuticals
MH  - Tomography, Emission-Computed
MH  - Vigabatrin /*therapeutic use
MH  - gamma-Aminobutyric Acid /cerebrospinal fluid
RT  - Journal article
RSN  - 0014 Vigabatrin add-on for drug-resistant partial epilepsy
CNO  - CN-00000046
ER  - 

TY  - JOUR
AN  - 936705
TI  - Daytime-selective antihypertensive activity of celiprolol
AU  - Cleophas TJ
AU  - van der Meulen J
AU  - van de Luit L
AU  - Zwinderman AH
PY  - 1999
SP  - 797-803
JF  - Angiology
VL  - 50
IS  - 10
N2  - Day-activity rhythms of heart rate and blood pressure are thought to be mediated mainly through the sympathetic nervous system and may have greater amplitudes in patients with hypertension owing to increased daytime and largely normal nighttime values. Drug-induced nighttime hypotension in patients with chronic hypertension has been associated with the precipitation of cardiac failure and a fall in cerebral flow. The authors examined the effects of a single dose and of a 4-week treatment with different classes of antihypertensive drugs on ambulatory blood pressure (ABP) in 10 patients with mild hypertension. Data were assessed by polynomial analysis (Harvard Graphics 3). A single oral dose of enalapril 10 mg, amlodipine 5 mg, carvedilol 25 mg, and celiprolol 200 mg produced a mean reduction of 24-hour ABP compared to placebo of, respectively, 24/11, 11/5, 13/6, and 12/5 mm Hg (p values between <0.02 and <0.001). With enalapril, amlodipine, and carvedilol, between-subject variability contributed significantly to the overall variability in the measurements (p values between 0.05 and 0.01 versus zero), whereas with celiprolol this was not so. Although the beta blockers reduced daytime blood pressures similarly to the ACE inhibitor or the calcium channel blocker, they did not reduce nighttime blood pressures. These results were confirmed by an 8-week crossover trial comparing enalapril 10 mg daily with celiprolol 200 mg daily in the same group of patients. The authors conclude (1) that beta blockers produce a more stable reduction of blood pressure in patients with mild hypertension less affected by pressor effects through the sympathetic nervous system; (2) that beta blockers, unlike ACE inhibitors and calcium channel blockers, do not give rise to nighttime hypotension in this category of patients; and (3) that the selective beta blocker celiprolol may even perform better in these respects than the nonselective beta blocker carvedilol.
SN  - 0003-3197 (Print) // 0003-3197 (Linking)
AD  - Department of Medicine, Merwede Hospital Dordrecht, The Netherlands.
UR  - http://ovidsp.ovid.com/ovidweb.cgi?T=JS&CSC=Y&NEWS=N&PAGE=fulltext&D=medc&AN=10535718
DB  - From MEDLINE, a database of the U.S. National Library of Medicine.
DO  - 10.1177/000331979905001003
DP  - 1999 Oct
LA  - eng
C1  - 10535718
CC  - SR-HTN
DE  - RCT
PT  - Clinical Trial
PT  - Comparative Study
PT  - Journal Article
PT  - Randomized Controlled Trial
MC  - Adult
MC  - Female
MC  - Humans
MC  - Male
MC  - Middle Aged
MH  - Administration, Oral
MH  - Adrenergic beta-Antagonists/administration & dosage/*therapeutic use
MH  - Adult
MH  - Amlodipine/administration & dosage/therapeutic use
MH  - Angiotensin-Converting Enzyme Inhibitors/administration & dosage/therapeutic use
MH  - Antihypertensive Agents/administration & dosage/*therapeutic use
MH  - Blood Pressure/drug effects
MH  - Calcium Channel Blockers/administration & dosage/therapeutic use
MH  - Carbazoles/administration & dosage/therapeutic use
MH  - Cardiac Output, Low/chemically induced
MH  - Carvedilol
MH  - Celiprolol/administration & dosage/*therapeutic use
MH  - Cerebrovascular Circulation/drug effects
MH  - *Circadian Rhythm
MH  - Cross-Over Studies
MH  - Double-Blind Method
MH  - Enalapril/administration & dosage/therapeutic use
MH  - Female
MH  - Heart Rate/drug effects
MH  - Humans
MH  - Hypertension/drug therapy/physiopathology
MH  - Hypotension/chemically induced
MH  - Male
MH  - Middle Aged
MH  - Placebos
MH  - Propanolamines/administration & dosage/therapeutic use
MH  - Sympathetic Nervous System/drug effects
CNO  - CN-00000078
ER  - 

TY  - JOUR
AN  - 936838
TI  - Prevention of secondary ischemic insults after severe head injury
AU  - Robertson CS
AU  - Valadka AB
AU  - Hannay HJ
AU  - Contant CF
AU  - Gopinath SP
AU  - Cormio M
AU  - Uzura M
AU  - Grossman RG
PY  - 1999
SP  - 2086-2095
JF  - Critical care medicine
VL  - 27
IS  - 10
N2  - OBJECTIVE: The purpose of this study was to compare the effects of two acute-care management strategies on the frequency of jugular venous desaturation and refractory intracranial hypertension and on long-term neurologic outcome in patients with severe head injury.
DESIGN: Randomized clinical trial.
SETTING: Level I trauma hospital.
PATIENTS: One hundred eighty-nine adults admitted in coma because of severe head injury.
INTERVENTIONS: Patients were assigned to either cerebral blood flow (CBF)-targeted or intracranial pressure (ICP)-targeted management protocols during randomly assigned time blocks. In the CBF-targeted protocol, cerebral perfusion pressure was kept at >70 mm Hg and PaCO2 was kept at approximately 35 torr (4.67 kPa). In the ICP-targeted protocol, cerebral perfusion pressure was kept at >50 mm Hg and hyperventilation to a PaCO2 of 25-30 torr (3.33-4.00 kPa) was used to treat intracranial hypertension.
MEASUREMENTS AND MAIN RESULTS: The CBF-targeted protocol reduced the frequency of jugular desaturation from 50.6% to 30% (p = .006). Even when the frequency of jugular desaturation was adjusted for all confounding factors that were significant, the risk of cerebral ischemia was 2.4-fold greater with the ICP-targeted protocol. Despite the reduction in secondary ischemic insults, there was no difference in neurologic outcome. Failure to alter long-term neurologic outcome was probably attributable to two major factors. A low jugular venous oxygen saturation was treated in both groups, minimizing the injury that occurred in the ICP-targeted group. The beneficial effects of the CBF-targeted protocol may have been offset by a five-fold increase in the frequency of adult respiratory distress syndrome.
CONCLUSIONS: Secondary ischemic insults caused by systemic factors after severe head injury can be prevented with a targeted management protocol. However, potential adverse effects of this management strategy may offset these beneficial effects.
AD  - Department of Neurosurgery, Baylor College of Medicine, Houston, TX 77030, USA. claudiar@bcm.tmc.edu
DB  - From MEDLINE, a database of the U.S. National Library of Medicine.
DO  - 10.1097/00003246-199910000-00002
DP  - 1999 Oct
LA  - eng
C1  - 10548187
CC  - SR-ANAESTH // SR-INJ // SR-PREHOSP
PT  - Clinical Trial
PT  - Comparative Study
PT  - Journal Article
PT  - Randomized Controlled Trial
PT  - Research Support, U.S. Gov't, P.H.S.
MC  - Adult
MC  - Female
MC  - Humans
MC  - Male
MH  - Adolescent
MH  - Analgesics, Opioid /therapeutic use
MH  - Brain Injuries /*complications /diagnosis /drug therapy
MH  - Brain Ischemia /diagnosis /etiology /*prevention & control
MH  - Catheterization, Central Venous
MH  - Cerebrovascular Circulation
MH  - Critical Care /*methods
MH  - Diuretics, Osmotic /therapeutic use
MH  - Drainage
MH  - Drug Therapy, Combination
MH  - Follow-Up Studies
MH  - Hypnotics and Sedatives /therapeutic use
MH  - Intracranial Hypertension /diagnosis /etiology /*prevention & control
MH  - Intracranial Pressure
MH  - Jugular Veins /metabolism
MH  - Oxygen /blood
MH  - Tomography, X-Ray Computed
MH  - Trauma Centers
MH  - Trauma Severity Indices
MH  - Treatment Outcome
CNO  - CN-00000211
ER  - 

TY  - JOUR
AN  - 936877
TI  - Supplemental oxygen reduces the incidence of postoperative nausea and vomiting
AU  - Greif R
AU  - Laciny S
AU  - Rapf B
AU  - Hickle RS
AU  - Sessler DI
PY  - 1999
SP  - 1246-1252
JF  - Anesthesiology
VL  - 91
IS  - 5
N2  - BACKGROUND: Despite new anesthetic drugs and antiemetics, particularly 5-hydroxytryptamines, the incidence of postoperative nausea or vomiting remains between 20% and 70%. The authors tested the hypothesis that supplemental perioperative oxygen administration reduces the incidence of postoperative nausea or vomiting.
METHODS: Patients undergoing colon resection were anesthetized with fentanyl and isoflurane. During and for 2 h after surgery they were randomly assigned to (1) 30% oxygen, balance nitrogen (n = 119); or (2) 80% oxygen, balance nitrogen (n = 112). The incidence of nausea or vomiting during the first 24 postoperative hours was evaluated by nurses blinded to group assignment and oxygen concentration. Data were analyzed with unpaired t or Mann-Whitney U tests. Results are presented as means +/- SD; P < 0.05 was considered significant.
RESULTS: Factors known to influence nausea and vomiting were comparable in the two groups. Perioperative oxygen saturation was well within normal limits in each treatment group; saturations the first postoperative morning were comparable in each group. Supplemental oxygen reduced the incidence of postoperative nausea or vomiting from 30% in the patients given 30% oxygen to 17% in those given 80% oxygen (P = 0.027).
CONCLUSIONS: Supplemental oxygen reduced the incidence of postoperative nausea or vomiting nearly twofold after colorectal surgery. The mechanism by which oxygen administration reduces the incidence of these postoperative sequelae remains unknown but may be related to subtle intestinal ischemia. Because oxygen is inexpensive and essentially risk-free, supplemental oxygen appears to be an effective method of reducing postoperative nausea and vomiting.
AD  - Department of Anesthesia and Perioperative Care, University of California-San Francisco, 94143-0648, USA. sessler@anesthesia.ucsf.edu
DB  - From MEDLINE, a database of the U.S. National Library of Medicine.
DO  - 10.1097/00000542-199911000-00014
DP  - 1999 Nov
LA  - eng
C1  - 10551573
CC  - SR-ANAESTH // SR-COLOCA
PT  - Clinical Trial
PT  - Journal Article
PT  - Randomized Controlled Trial
PT  - Research Support, Non-U.S. Gov't
PT  - Research Support, U.S. Gov't, P.H.S.
MC  - Aged
MC  - Female
MC  - Humans
MC  - Male
MC  - Middle Aged
MH  - Anesthesia, General
MH  - Colon /surgery
MH  - Double-Blind Method
MH  - Hemodynamics /drug effects
MH  - Intraoperative Period
MH  - *Oxygen Inhalation Therapy
MH  - Postoperative Nausea and Vomiting /*prevention & control
MH  - Rectum /surgery
MH  - Time Factors
CNO  - CN-00000250
ER  - 

TY  - JOUR
AN  - 937370
ID  - 1069
TI  - Effect of cyclandelate on cerebral cortex perfusion-rates in cerebrovascular disease
AU  - O'Brien MD
AU  - Veall N
PY  - 1966
SP  - 729-730
JF  - Lancet (London, England)
VL  - 2
IS  - 7466
DB  - From MEDLINE, a database of the U.S. National Library of Medicine.
DO  - 10.1016/s0140-6736(66)92983-7
DP  - 1966 Oct 1
LA  - eng
C1  - 4162060
CC  - SR-STROKE
PT  - Clinical Trial
PT  - Controlled Clinical Trial
PT  - Journal Article
MC  - Adult
MC  - Aged
MC  - Female
MC  - Humans
MC  - Male
MC  - Middle Aged
MH  - Blood Flow Velocity /*drug effects
MH  - Blood Pressure /drug effects
MH  - Cerebral Cortex /*blood supply
MH  - Cerebrovascular Circulation /*drug effects
MH  - Cerebrovascular Disorders /*drug therapy
MH  - Clinical Trials as Topic
MH  - Computers
MH  - Placebos
MH  - Regional Blood Flow /drug effects
MH  - Vasodilator Agents /*therapeutic use
MH  - Xenon
CNO  - CN-00000775
ER  - 

TY  - JOUR
AN  - 938029
ID  - 966
TI  - The effects of oxygen inhalation on motor impersistence in brain-damaged individuals: a double-blind study
AU  - Ben-Yishay Y
AU  - Haas A
AU  - Diller L
PY  - 1967
SP  - 1003-1010
JF  - Neurology
VL  - 17
IS  - 10
DB  - From MEDLINE, a database of the U.S. National Library of Medicine.
DO  - 10.1212/wnl.17.10.1003
DP  - 1967 Oct
LA  - eng
C1  - 6069601
CC  - HS-HANDSRCH // SR-STROKE
PT  - Clinical Trial
PT  - Controlled Clinical Trial
PT  - Journal Article
PT  - Randomized Controlled Trial
MC  - Adult
MC  - Aged
MC  - Female
MC  - Humans
MC  - Male
MC  - Middle Aged
MH  - Brain Damage, Chronic /physiopathology
MH  - Hemiplegia /*physiopathology
MH  - Motor Skills /*drug effects
MH  - Oxygen /*pharmacology
MH  - Placebos
MH  - Psychological Tests
CNO  - CN-00001449
ER  - 

TY  - JOUR
AN  - 938445
TI  - The drug modification of ECT. I. Methohexital, thiopental, and preoxygenation
AU  - Woodruff RA
AU  - Pitts FN
AU  - McClure JN
PY  - 1968
SP  - 605-611
JF  - Archives of general psychiatry
VL  - 18
IS  - 5
DB  - From MEDLINE, a database of the U.S. National Library of Medicine.
DO  - 10.1001/archpsyc.1968.01740050093016
DP  - 1968 May
LA  - eng
C1  - 5647541
CC  - SR-ANAESTH
PT  - Clinical Trial
PT  - Comparative Study
PT  - Controlled Clinical Trial
PT  - Journal Article
MC  - Adult
MC  - Aged
MC  - Female
MC  - Humans
MC  - Male
MC  - Middle Aged
MH  - Electrocardiography
MH  - *Electroconvulsive Therapy
MH  - Methohexital /*therapeutic use
MH  - Oximetry
MH  - Oxygen Inhalation Therapy
MH  - Resuscitation
MH  - Succinylcholine /therapeutic use
MH  - Thiopental /*therapeutic use
CNO  - CN-00001900
ER  - 

TY  - JOUR
AN  - 941693
TI  - Oxygen toxicity in man. A prospective study in patients with irreversible brain damage
AU  - Barber RE
AU  - Hamilton WK
PY  - 1970
SP  - 1478-1484
JF  - New England journal of medicine
VL  - 283
IS  - 27
DB  - From MEDLINE, a database of the U.S. National Library of Medicine.
DO  - 10.1056/NEJM197012312832702
DP  - 1970 12 31
LA  - eng
C1  - 4921729
CC  - SR-ANAESTH
PT  - Clinical Trial
PT  - Controlled Clinical Trial
PT  - Journal Article
MC  - Adult
MC  - Humans
MC  - Middle Aged
MH  - Adolescent
MH  - Autopsy
MH  - *Brain Injuries /therapy
MH  - Carbon Dioxide /blood
MH  - Cardiac Output
MH  - Lung /diagnostic imaging
MH  - Lung Compliance
MH  - Lung Diseases /etiology /pathology /physiopathology
MH  - Organ Size
MH  - Oxygen /blood /*toxicity
MH  - Partial Pressure
MH  - Positive-Pressure Respiration /adverse effects
MH  - Prospective Studies
MH  - Pulmonary Circulation
MH  - Radiography
MH  - Respiration
MH  - Respiration, Artificial
MH  - Spirometry
MH  - Time Factors
CNO  - CN-00005187
ER  - 

TY  - JOUR
AN  - 942376
TI  - Pentylenetetrazol in the treatment of geriatric patients with disturbed memory function
AU  - Leckman J
AU  - Ananth JV
AU  - Ban TA
AU  - Lehmann HE
PY  - 1971
KW  - Placebo // Therapy // Community // Function // Behaviour Therapy // weightcbt // Patients // Community title // CMHT-treatment // Intervention // Crisis terms // MET
SP  - 301-303
JF  - Journal of clinical pharmacology and new drugs
VL  - 11
IS  - 4
DB  - From MEDLINE, a database of the U.S. National Library of Medicine.
DP  - 1971 Jul-Aug
LA  - eng
C1  - 4932747
CC  - SR-DEMENTIA // SR-SCHIZ
PT  - Clinical Trial
PT  - Controlled Clinical Trial
PT  - Journal Article
MC  - Aged
MC  - Female
MC  - Humans
MC  - Male
MH  - Carbon Dioxide /pharmacology
MH  - Cerebrovascular Circulation /drug effects
MH  - Clinical Trials as Topic
MH  - Consciousness /drug effects
MH  - Dementia
MH  - Intelligence Tests
MH  - Memory /*drug effects
MH  - Memory Disorders /*drug therapy
MH  - Neurocognitive Disorders
MH  - Pentylenetetrazole /*therapeutic use
MH  - Placebos
MH  - Psychiatric Status Rating Scales
MH  - Schizophrenia
IN  - 0021-9754
RT  - Full paper
CNO  - CN-00005870
ER  - 

TY  - JOUR
AN  - 943460
TI  - A double-blind investigation of hydergine in the treatment of cerebrovascular insufficiency in the elderly
AU  - Rao DB
AU  - Norris JR
PY  - 1972
SP  - 317-324
JF  - Johns Hopkins medical journal
VL  - 130
IS  - 5
DB  - From MEDLINE, a database of the U.S. National Library of Medicine.
DP  - 1972 May
LA  - eng
C1  - 4622959
CC  - SR-DEMENTIA
DE  - RCT
PT  - Clinical Trial
PT  - Controlled Clinical Trial
PT  - Journal Article
MC  - Aged
MC  - Female
MC  - Humans
MC  - Male
MH  - Cerebrovascular Circulation
MH  - Cerebrovascular Disorders /*drug therapy
MH  - Ergoloid Mesylates /*therapeutic use
MH  - Intracranial Arteriosclerosis /drug therapy
MH  - Placebos
MH  - Psychiatric Status Rating Scales
CNO  - CN-00006954
ER  - 

TY  - JOUR
AN  - 943609
TI  - Clinical evaluation of cinnarizine in patients with cerebral circulatory deficiency
AU  - Toledo JB
AU  - Pisa H
AU  - Marchese M
PY  - 1972
KW  - Placebo // Therapy // Community // Difficulty // Acute // Care // Team // Behaviour Therapy // Housing // Patients // Evaluate // CMHT-team // Intervention // Atypicals for Sz and Depression // adverse // Crisis terms // implement // substance abuse
SP  - 448-451
JF  - Arzneimittel-Forschung
VL  - 22
IS  - 2
DB  - From MEDLINE, a database of the U.S. National Library of Medicine.
DP  - 1972 Feb
LA  - eng
C1  - 4554633
CC  - HS-HANDSRCH // SR-SCHIZ
PT  - Clinical Trial
PT  - Controlled Clinical Trial
PT  - Journal Article
PT  - Randomized Controlled Trial
MC  - Aged
MC  - Female
MC  - Humans
MC  - Male
MC  - Middle Aged
MH  - Alcoholism /drug therapy
MH  - Cerebrovascular Circulation /drug effects
MH  - Cerebrovascular Disorders /*drug therapy
MH  - Cinnamates /adverse effects /pharmacology /therapeutic use
MH  - Clinical Trials as Topic
MH  - Intellectual Disability /drug therapy
MH  - Piperazines /adverse effects /pharmacology /*therapeutic use
MH  - Placebos
MH  - Psychometrics
MH  - Psychotic Disorders /drug therapy
MH  - Schizophrenia /drug therapy
MH  - Vasodilator Agents /adverse effects /pharmacology /*therapeutic use
IN  - 0004-4172
RT  - Full paper
CNO  - CN-00007103
ER  - 

TY  - JOUR
AN  - 944036
TI  - Determinants estimating cerebral functions after long term therapy with hydergin
AU  - Herzfeld U
AU  - Christian W
AU  - Ronge J
AU  - Wittgen M
PY  - 1972
SP  - 215-228
JF  - Arztliche Forschung
VL  - 26
IS  - 6
DB  - From MEDLINE, a database of the U.S. National Library of Medicine.
DP  - 1972 Jun 10
LA  - ger
C1  - 4626216
CC  - SR-DEMENTIA
DE  - CCT
TO  - Richtgrossen fur die Beurteilung der Hirnfunktion nach Langzeittherapie mit Hydergin
PT  - Clinical Trial
PT  - Controlled Clinical Trial
PT  - Journal Article
MC  - Aged
MC  - Female
MC  - Humans
MC  - Male
MC  - Middle Aged
MH  - Cerebrovascular Circulation /*drug effects
MH  - Cerebrovascular Disorders /*drug therapy
MH  - Clinical Trials as Topic
MH  - *Electroencephalography
MH  - Ergoloid Mesylates /pharmacology /*therapeutic use
MH  - Placebos
MH  - Technetium
CNO  - CN-00007530
ER  - 

TY  - JOUR
AN  - 947197
ID  - MEDLINE 74299418
TI  - Clinical physiological study of the action of BC 105 (Sandoz, Basle) in the interval therapy of migraine
AU  - Stary O
AU  - Jansky M
AU  - Figar S
AU  - Stein J
PY  - 1974
SP  - 353-362
JF  - European neurology
VL  - 11
IS  - 6
DB  - From MEDLINE, a database of the U.S. National Library of Medicine.
DO  - 10.1159/000114334
DP  - 1974
LA  - eng
C1  - 4604231
CC  - SR-SYMPT
DE  - CCT
PT  - Clinical Trial
PT  - Controlled Clinical Trial
PT  - Journal Article
MC  - Adult
MC  - Female
MC  - Humans
MC  - Male
MC  - Middle Aged
MH  - Acoustic Stimulation
MH  - Benzocycloheptenes /pharmacology /*therapeutic use
MH  - Cerebrovascular Circulation /drug effects
MH  - Clinical Trials as Topic
MH  - Electroencephalography
MH  - Fingers /blood supply
MH  - Migraine Disorders /*drug therapy
MH  - Photic Stimulation
MH  - Piperidines /pharmacology /therapeutic use
MH  - Placebos
MH  - Plethysmography
MH  - Problem Solving
MH  - Thiophenes /pharmacology /*therapeutic use
MH  - Vasomotor System /*drug effects
KY  - Acoustic-Stimulation/ Adult-/ Benzocycloheptenes-Pharmacology/ Cerebrovascular-Circulation-Drug-Effects/ Electroencephalography-/ Fingers-Blood-Supply/ Middle-Age/ Photic-Stimulation/ Piperidines-Pharmacology/ Piperidines-Therapeutic-Use/ Placebos-/ Plethysmography-/ Problem-Solving/ Thiophenes-Pharmacology/ *Benzocycloheptenes-Therapeutic-Use/ *Migraine-Drug-Therapy/ *Thiophenes-Therapeutic-Use/ *Vasomotor-System-Drug-Effects
CNO  - CN-00010701
ER  - 

TY  - JOUR
AN  - 947307
TI  - Vertebrobasilar arterial insufficiency with dementia. Controlled trials of treatment with betahistine hydrochloride
AU  - Rivera VM
AU  - Meyer JS
AU  - Baer PE
AU  - Faibish GM
AU  - Mathew NT
AU  - Hartmann A
PY  - 1974
SP  - 397-406
JF  - Journal of the American Geriatrics Society
VL  - 22
IS  - 9
DB  - From MEDLINE, a database of the U.S. National Library of Medicine.
DO  - 10.1111/j.1532-5415.1974.tb05408.x
DP  - 1974 Sep
LA  - eng
C1  - 4212512
CC  - SR-DEMENTIA
DE  - RCT
PT  - Clinical Trial
PT  - Controlled Clinical Trial
PT  - Journal Article
MC  - Adult
MC  - Aged
MC  - Female
MC  - Humans
MC  - Male
MC  - Middle Aged
MH  - Administration, Oral
MH  - Amine Oxidase (Copper-Containing) /*antagonists & inhibitors
MH  - *Basilar Artery
MH  - Betahistine /administration & dosage /therapeutic use
MH  - Cerebrovascular Circulation /drug effects
MH  - Cerebrovascular Disorders /*drug therapy
MH  - Clinical Trials as Topic
MH  - Cognition /drug effects
MH  - Dementia /*drug therapy
MH  - Intelligence Tests
MH  - Memory /drug effects
MH  - Placebos
MH  - Psychological Tests
MH  - Pyridines /*therapeutic use
MH  - Vasodilator Agents /*therapeutic use
MH  - Verbal Behavior /drug effects
MH  - *Vertebral Artery
CNO  - CN-00010811
ER  - 

TY  - JOUR
AN  - 947866
TI  - Psychopharmacology in the aged. Research considerations in geriatric psychopharmacology
AU  - Salzman C
AU  - Shader RI
PY  - 1974
SP  - 165-184
JF  - Journal of geriatric psychiatry
VL  - 7
IS  - 2
SN  - 0022-1414 (Print)
DB  - From MEDLINE, a database of the U.S. National Library of Medicine.
DP  - 1974
LA  - eng
C1  - 4155417
CC  - SR-COMPMED
PT  - Clinical Trial
PT  - Controlled Clinical Trial
PT  - Journal Article
PT  - Research Support, U.S. Gov't, Non-P.H.S.
MC  - Aged
MC  - Female
MC  - Humans
MC  - Male
MH  - Anti-Anxiety Agents /adverse effects /metabolism
MH  - Antidepressive Agents /metabolism
MH  - Antipsychotic Agents
MH  - Benzodiazepines
MH  - Blood Pressure /drug effects
MH  - Brain /drug effects
MH  - Cerebrovascular Circulation /drug effects
MH  - Clinical Trials as Topic
MH  - Cognition /drug effects
MH  - Drug Evaluation
MH  - Drug Interactions
MH  - Emotions /drug effects
MH  - *Geriatrics
MH  - Hyperbaric Oxygenation
MH  - Mental Disorders /*drug therapy
MH  - Oxygen Inhalation Therapy
MH  - Phenothiazines
MH  - Placebos
MH  - *Psychopharmacology
MH  - *Research
MH  - Serum Albumin /metabolism
CNO  - CN-00011407
ER  - 

TY  - JOUR
AN  - 947954
TI  - Effects of morphine-nitrous oxide anesthesia on cerebral autoregulation
AU  - Jobes DR
AU  - Kennell E
AU  - Bitner R
AU  - Swenson E
AU  - Wollman H
PY  - 1975
SP  - 30-34
JF  - Anesthesiology
VL  - 42
IS  - 1
N2  - The effects of morphine-nitrous oxide anesthesia on cerebral autoregulation were studied in healthy male volunteers. Anesthesia was morphine, 2 mg/kg, and 70 per cent nitrous oxide in oxygen. Ventilation was controlled and carbon dioxide added to keep Paco-2 constant at 40 torr. Cerebral blood flow was measured first at the subject's normal mean arterial blood pressure, than at 60 torr and at 120 torr in a randomly assigned balanced order. Last, in five subjects cerebral blood flow was measured again at normal mean pressure. Blood pressure alteration was accomplished using phenylephrine or trimethaphan. Cerebral blood flow was 38.9 plus or minus 6.4 (SEM) ml/100 g/min at normal mean pressure, 49.5 plus or minus 10.7 ml/100 g/min at 60 torr. These values are not different a P IS LESS THAN 0.05. The data were analyzed for the possible effect of time on cerebral blood flow, and no change could be domonstrated. It is concluded that with Paco-2 constant at 40 torr morphine-nitrous oxide anesthesia does not significantly affect cerebral autoregulation in normal man.
DB  - From MEDLINE, a database of the U.S. National Library of Medicine.
DO  - 10.1097/00000542-197501000-00006
DP  - 1975 Jan
LA  - eng
C1  - 1111368
CC  - SR-ANAESTH
PT  - Clinical Trial
PT  - Journal Article
PT  - Randomized Controlled Trial
PT  - Research Support, U.S. Gov't, P.H.S.
MC  - Humans
MC  - Male
MH  - *Anesthesia, Inhalation
MH  - *Anesthesia, Intravenous
MH  - *Blood Pressure
MH  - Brain/me [Metabolism]
MH  - *Cerebrovascular Circulation/de [Drug Effects]
MH  - Humans
MH  - Male
MH  - Morphine/bl [Blood]
MH  - *Morphine/pd [Pharmacology]
MH  - *Nitrous Oxide/pd [Pharmacology]
MH  - Oxygen Consumption
MH  - Time Factors
MH  - Vascular Resistance/de [Drug Effects]
CNO  - CN-00011500
RTY  - Journal article
ER  - 

TY  - JOUR
AN  - 948168
TI  - Rheoencephalographic and other studies of betahistine in humans: I. The cerebral and peripheral circulatory effects of single doses in normal subjects
AU  - Seipel JH
AU  - Floam JE
PY  - 1975
SP  - 144-154
JF  - Journal of clinical pharmacology
VL  - 15
IS  - 2-3
N2  - Two groups of six young normal male subjects were studied by an improved form of rheoencephalography (intracranial rheoncephalography), by photoplethysmography, and by impedance plethysmography to investigate the possible effects of single doses of betahistine hydrochloride (SERC) and placebo on the normal human cranial, cerebral, scalp, and calf circulations. Two subjects participated in both groups. The results of the two studies were similar and were combined for this presentation. One subject reported slight transient faintness and visual blurring after 20 mg of the drug. No other adverse or side effects were encountered. The results show that the drug causes definite, strong, reproducible, and dose-related responses in the studied circulations, typically those of decreases in their waveform amplitudes and pulse propagation times. Betahistine hydrochloride thus acts as a potent cerebral and peripheral microcirculatory vasodilator in normal humans when given orally. Split-dose studies indicate that responses followed each dose and that the second response was superimposed on the first. The value of using betahistine hydrochloride in overlapping doses is suggested. Atypical cranial, cerebral, scalp, and calf amplitude increases were found in some high-dosage (16-mg) trials. These increases may indicate that betahistine hydrochloride can also act as an arterial vasodilator in sufficiently high dosage, but they equally may indicate that sufficiently profound microcirculatory vasodilatation can elicit secondary arterial circulatory increases.
DB  - From MEDLINE, a database of the U.S. National Library of Medicine.
DO  - 10.1002/j.1552-4604.1975.tb02349.x
DP  - 1975 Feb-Mar
C1  - 1123455
PT  - Clinical Trial
PT  - Controlled Clinical Trial
PT  - Journal Article
MC  - Adult
MC  - Humans
MC  - Male
MH  - Betahistine /adverse effects /*pharmacology
MH  - Blood Pressure /drug effects
MH  - Cerebrovascular Circulation /*drug effects
MH  - Dose-Response Relationship, Drug
MH  - Electroencephalography
MH  - Heart Rate /drug effects
MH  - Leg /blood supply
MH  - Plethysmography, Impedance
MH  - Pyridines /*pharmacology
MH  - Regional Blood Flow /drug effects
MH  - Scalp /blood supply
MH  - Time Factors
CNO  - CN-00011802
ER  - 

TY  - JOUR
AN  - 948572
TI  - Hemispheric specialization in normal man studied by bilateral measurements of the regional cerebral blood flow. A study with the 133-Xe inhalation technique
AU  - Risberg J
AU  - Halsey JH
AU  - Wills EL
AU  - Wilson EM
PY  - 1975
SP  - 511-524
JF  - Brain
VL  - 98
IS  - 3
N2  - Changes of regional cerebral blood flow (rCBF) during mental activation have so far only been studied unilaterally by means of the intracarotid 133Xe injection technique. In the present study bilateral rCBF measurements were made by the 133Xe inhalation technique during mental activities supposed to engage the hemispheres selectively. The study was carried out on 24 normal right-handed male volunteers by the short 133Xe inhalation method. Fourteen scintilation detectors were placed in parallel overcorresponding regions of the two hemispheres. Four rCBF measurements were made on each subject during three randomized conditions: (1) Rest (two studies); (2) Verbal test (Miller Analogy Test), and (3) Spatial test (Street). The recordings were separated by at least one hour to avoid contamination from previous measurement. The answers to the problems were given either by raising the fingers of the left hand (Verbal test) or after the study (Spatial test). In order to investigate the effects of increased motivation 12 of the subjects were promised an extra money reward in addition to the basic payment, if they performed above a certain level on the tests. Small but statistically significant differences between the average hemisphere flows were recorded during the two tests. In the highest motivated (paid) group the verbal test increased the flow in the left hemisphere by 16 per cent while the right-sided increase was significantly smaller, 13 per cent (P less than 0-001). The corresponding figures for the spatial test were: left 7 per cent, right 10 per cent (P less than 0-01). The same tendencies were seen in the less motivated group although the hemisphere differences were smaller and statistically not significant. Analysis of the regional results showed that the largest interhemispheric differences (about 5 per cent) were seen in occipital and parietal regions during the verbal test and in frontal and parietal regions during the spatial test. It is concluded that bilateral measurements of rCBF can be used with advantage in the study of lateralization of mental functions in the human brain.
DB  - From MEDLINE, a database of the U.S. National Library of Medicine.
DO  - 10.1093/brain/98.3.511
DP  - 1975 Sep
C1  - 1182489
PT  - Clinical Trial
PT  - Journal Article
PT  - Randomized Controlled Trial
MC  - Adult
MC  - Humans
MC  - Male
MH  - Adolescent
MH  - Brain Mapping /*methods
MH  - *Cerebrovascular Circulation
MH  - Dominance, Cerebral /*physiology
MH  - Motor Activity /physiology
MH  - Perceptual Closure /*physiology
MH  - Reward /physiology
MH  - Verbal Behavior /*physiology
CNO  - CN-00012851
ER  - 

TY  - JOUR
AN  - 949087
ID  - MEDLINE 76158533
TI  - Comparison of effect of narcotic and epidural analgesia on postoperative respiratory function
AU  - Miller L
AU  - Gertel M
AU  - Fox GS
AU  - MacLean LD
PY  - 1976
SP  - 291-294
JF  - American journal of surgery
VL  - 131
IS  - 3
N2  - A prospective, randomized comparison was made of the value of meperidine versus epidural analgesia when used for the relief of pain after cholecystectomy in twenty patients without cardiopulmonary disease. Respiratory function was assessed the day before surgery and at 3 to 4 hours and 24 hours after operation by the bedside measurement of expiratory peak flow, vital capacity, and arterial blood gases. The two groups of patients were comparable as to age, height, weight, smoking habits, preoperative peak flow, vital capacity, and duration of operation. The arterial oxygen tension and oxygen saturation were significantly greater and carbon dioxide tension lower in the epidural analgesia group 24 hours after operation. At this time peak flow rates and vital capacity were not different. However, at 3 to 4 hours postoperatively, vital capacity was significantly greater in the epidural anesthesia group. This might account for the differences in arterial blood gases the following day. These findings suggest that epidural analgesia is valuable in the early postoperative period after upper abdominal surgery.
SN  - 0002-9610
DB  - From MEDLINE, a database of the U.S. National Library of Medicine.
DO  - 10.1016/0002-9610(76)90119-7
DP  - 1976 Mar
LA  - eng
C1  - 76158533
CC  - HS-HANDSRCH // SR-ANAESTH // SR-CHILD // SR-LIVER // SR-SYMPT
FI  - 1422
DE  - RCT
PT  - Clinical Trial
PT  - Comparative Study
PT  - Journal Article
PT  - Randomized Controlled Trial
MC  - Adult
MC  - Aged
MC  - Female
MC  - Humans
MC  - Male
MC  - Middle Aged
MH  - *Analgesia
MH  - Carbon Dioxide /blood
MH  - Cholecystectomy
MH  - Injections, Intramuscular
MH  - *Lidocaine /pharmacology
MH  - *Meperidine /pharmacology
MH  - Oxygen /blood
MH  - Partial Pressure
MH  - Postoperative Care
MH  - Postoperative Complications
MH  - Respiration /*drug effects
MH  - Respiratory Function Tests
MH  - Vital Capacity
OS  - American Journal of Surgery
KY  - Adult-/ Aged-/ Carbon-Dioxide-Blood/ Cholecystectomy-/ Injections,-Intramuscular/ Lidocaine-Pharmacology/ Meperidine-Pharmacology/ Middle-Age/ Oxygen-Blood/ Partial-Pressure/ Postoperative-Care/ Postoperative-Complications/ Respiratory-Function-Tests/ Vital-Capacity/ *Analgesia-/ *Lidocaine-/ *Meperidine-/ *Respiration-Drug-Effects
CNO  - CN-00013687
ER  - 

TY  - JOUR
AN  - 949301
ID  - 658
TI  - Joint study of extracranial arterial occlusion. X. Internal carotid artery occlusion
AU  - Fields WS
AU  - Lemak NA
PY  - 1976
SP  - 2734-2738
JF  - JAMA
VL  - 235
IS  - 25
N2  - One cannot now predict with accuracy the degree of deficit that may be anticipated following a carotid occlusion even when the condition of the opposite artery is known. When symptoms and signs occur, they are most likely related to the hemisphere or eye on the side of the occlusion. In patients with carotid occlusion, a higher rate of severe complications and mortality was encountered following arteriography than in the general study population. Among randomized patients with a carotid occlusion and a contralateral carotid stenosis, 63% of medically treated patients were alive at the end of a 66-month follow-up, whereas only 34% of surgically treated patients were still living. Surgical mortality was extremely high in patients with a carotid occlusion. Sixty-seven percent mortality occurred in patients undergoing surgery within one week of a cerebral infarction.
DB  - From MEDLINE, a database of the U.S. National Library of Medicine.
DP  - 1976 Jun 21
LA  - eng
C1  - 946886
CC  - SR-STROKE
PT  - Clinical Trial
PT  - Journal Article
PT  - Randomized Controlled Trial
PT  - Research Support, U.S. Gov't, P.H.S.
MC  - Adult
MC  - Aged
MC  - Female
MC  - Humans
MC  - Male
MC  - Middle Aged
MH  - Arterial Occlusive Diseases /*diagnosis /surgery
MH  - Carotid Artery Diseases /*diagnosis /surgery
MH  - *Carotid Artery, Internal /diagnostic imaging
MH  - Cerebrovascular Circulation
MH  - Collateral Circulation
MH  - Follow-Up Studies
MH  - Prognosis
MH  - Radiography
MH  - Surgical Procedures, Operative /mortality
CNO  - CN-00013945
ER  - 

TY  - JOUR
AN  - 949472
TI  - Effect of papaverine on cerebral electrogenesis
AU  - Culebras A
PY  - 1976
SP  - 673-679
JF  - Neurology
VL  - 26
IS  - 7
N2  - A double-blind, placebo-controlled study was conducted in 20 elderly patients with dementia associated with diffuse cerebrovascular disease to determine the effects of papaverine on the electrical activity of the brain. Frequency spectrum analysis of electroencephalograms showed the mean electrical content of the delta-theta band (0 to 7.5 Hz) was decreased significantly and content of the alpha band (7.6 to 12.5 Hz) was increased significantly from baseline. The changes in electroencephalographic activity observed in this study suggest that papaverine favorably affects neuronal metabolism, possibly through improved perfusion of the tissue, although the exact mechanism of action remains unknown.
DB  - From MEDLINE, a database of the U.S. National Library of Medicine.
DO  - 10.1212/wnl.26.7.673
DP  - 1976 Jul
LA  - eng
C1  - 778656
CC  - HS-HANDSRCH // SR-DEMENTIA
DE  - CCT
PT  - Clinical Trial
PT  - Controlled Clinical Trial
PT  - Journal Article
MC  - Aged
MC  - Female
MC  - Humans
MC  - Male
MH  - Alpha Rhythm
MH  - Brain /metabolism
MH  - Clinical Trials as Topic
MH  - Delta Rhythm
MH  - Dementia /*drug therapy
MH  - Drug Evaluation
MH  - *Electroencephalography
MH  - Memory /drug effects
MH  - Mental Processes /drug effects
MH  - Orientation /drug effects
MH  - Oxygen Consumption
MH  - Papaverine /*pharmacology /therapeutic use
CNO  - CN-00014138
ER  - 

TY  - JOUR
AN  - 949841
TI  - Effect of oral papaverine on cerebral blood flow in normals: evaluation by the xenon-133 inhalation method
AU  - Wang HS
AU  - Obrist WD
PY  - 1976
SP  - 217-225
JF  - Biological psychiatry
VL  - 11
IS  - 2
N2  - Several issues related to the use of vasoactive drugs in the treatment of neuropsychiatric disorders secondary to cerebrovascular insufficiency remain unresolved due to lack of a practical method for the quantitative measurement of cerebral blood flow (CBF). The present report concerns the use of a noninvasive CBF method in the evaluation of a commonly used vasoactive drug (oral papaverine). Series CBF measurements were made by the Xe133 inhalation method in 21 healthy young adults, using a double-blind crossover experimental design. The findings show that oral papaverine (300 mg b.i.d.) significantly increases blood flow under conditions of both normal breathing and hyperventilation, the latter being used to induce cerebral vasoconstriction. There were large variations in individual response to the drug, and the average increase in CBF (6 to 9%) was smaller than that observed by other investigators using intravenous papaverine. No adverse reactions or alterations in blood pressure were encountered.
DB  - From MEDLINE, a database of the U.S. National Library of Medicine.
DP  - 1976 Apr
C1  - 786379
PT  - Clinical Trial
PT  - Controlled Clinical Trial
PT  - Journal Article
MC  - Adult
MC  - Humans
MC  - Male
MH  - Administration, Oral
MH  - Blood Pressure /drug effects
MH  - Carbon Dioxide /blood
MH  - Cerebrovascular Circulation /*drug effects
MH  - Clinical Trials as Topic
MH  - Hyperventilation /drug therapy
MH  - Papaverine /administration & dosage /*pharmacology
MH  - Placebos
MH  - Respiration
MH  - *Vasoconstrictor Agents
MH  - *Xenon Radioisotopes
CNO  - CN-00014593
ER  - 

TY  - JOUR
AN  - 950569
TI  - Rheoencephalographic and other studies of betahistine in humans. IV. Prolonged administration with improvement in arteriosclerotic dementia
AU  - Seipel JH
AU  - Fisher R
AU  - Blatchley RJ
AU  - Floam J
AU  - Bohm M
PY  - 1977
SP  - 140-161
JF  - Journal of clinical pharmacology
VL  - 17
IS  - 2-3
N2  - The effects of prolonged betahistine administration were studied in institutionalized geriatric patients with particularly severe and long-standing arteriosclerotic dementia. Thirty received betahistine hydrochloride (SERC) or placebo orally in fixed dosage for six months on a double-blind basis and were followed by ward behavioral and psychometric ratings. Six others received active medication and were additionally followed by intracranial rheoencephalography (IREG). Thirty patients successfully completed the two studies. No adverse effects ascribable to the drug were encountered. The results show that betahistine caused definite, strong, and highly significant cerebral and scalp arterial vasodilation and circulatory improvement and that these caused equally definite, strong, and highly significant global improvement in the patients' dementias. Bethahistine, thus, acts in humans as a potent and efficacious cerebral and peripheral microcirculatory and arterial vasodilator which can significantly improve cerebrovascular insufficiency and any associated dementia, no matter how severe either may be and despite the possible presence of large-vessel disease. These improvements sometimes were detected within two weeks or less, developed rapidly to maxima by about 90 days, and were sustained quite well there-after by continued therapy, They may, however, be drug dependent as they regressed in two patients following withdrawal. Various mechanisms whereby a microcirculatory vasodilator can cause arterial vasodilation are considered. The evidence apparently favors that prolonged microcirculatory vasodilatation can cause secondary passive arterial responses. The possibility that the IREG contains external carotid contamination is again examined. Significant discrepancies between the scalp and IREG effects of bethahistine indicate, however, that the response of any such component was negligible within experimental error and that the component, itself, must have comprised but a small percentage of the IREG. Since the circulatory responses detected by the IREG thus arose essentially completely from the effects of betahistine on the cerebral circulation alone, this appears to be the first direct demonstration that cerebral circulatory improvement can cause improvement in mental function in patients with even severe, longstanding, and apparently clinically irreversible arteriosclerotic dementia and that such improvements can be effected pharmacologically.
DB  - From MEDLINE, a database of the U.S. National Library of Medicine.
DO  - 10.1002/j.1552-4604.1977.tb04601.x
DP  - 1977 Feb-Mar
LA  - eng
C1  - 319123
CC  - SR-DEMENTIA
DE  - RCT
PT  - Clinical Trial
PT  - Controlled Clinical Trial
PT  - Journal Article
MC  - Aged
MC  - Female
MC  - Humans
MC  - Male
MH  - Arteriosclerosis /*complications
MH  - Betahistine /administration & dosage /adverse effects /*therapeutic use
MH  - Cerebrovascular Circulation /drug effects
MH  - Clinical Trials as Topic
MH  - Mental Disorders /*drug therapy /etiology
MH  - Psychiatric Status Rating Scales
MH  - Pyridines /*therapeutic use
MH  - Regional Blood Flow /drug effects
MH  - Rheology
MH  - Scalp /blood supply
MH  - Time Factors
CNO  - CN-00015388
ER  - 

TY  - JOUR
AN  - 951097
ID  - 2602
TI  - Effect of bronkosol and its components on cardiopulmonary parameters in asthmatic patients
AU  - Spector S L
AU  - Hudson L
AU  - Petty T L
PY  - 1977
SP  - 371-376
JF  - Journal of allergy and clinical immunology
VL  - 59
IS  - 5
N2  - Bronkosol and its components, isoetharine hydrochloride and phenylephrine hydrochloride, were compared in a double-blind randomized fashion for their effect on pulmonary and cardiovascular parameters in patients with reversible bronchospasm. Bronkosol and isoetharine produced significant bronchodilatation as measured by forced expiratory volume in one second (FEV), forced vital capacity (FVC), and mean forced expiratory flow during the middle half of the FVC (isovolume FEF 25% to 75%), and phenylephrine did not. There was no difference between Bronkosol and isoetharine in the degree or duration of bronchodilatation. Significantly more patients had to "discontinue" after 15 min on the day of testing with phenylephrine than with Bronkosol or isoetharine. Heart rate was not increased after Bronkosol or isoetharine, confirming its selective beta-2 action. The addition of phenylephrine to isoetharine had no beneficial effect on oxygen saturation. There was no significant difference between these drugs in systolic and diastolic blood pressure, pulse, or respiration. The results of this study cast doubt on the useful contribution of phenylephrine in Bronkosol.
DB  - From MEDLINE, a database of the U.S. National Library of Medicine.
DO  - 10.1016/0091-6749(77)90021-5
DP  - 1977 May
LA  - eng
C1  - 323326
CC  - HS-HANDSRCH // SR-AIRWAYS
DE  - RCT
PT  - Clinical Trial
PT  - Journal Article
PT  - Randomized Controlled Trial
PT  - Research Support, U.S. Gov't, P.H.S.
MC  - Adult
MC  - Aged
MC  - Female
MC  - Humans
MC  - Male
MC  - Middle Aged
MH  - Adolescent
MH  - Adult
MH  - Aged
MH  - *Amino Alcohols/tu [Therapeutic Use]
MH  - *Asthma/dt [Drug Therapy]
MH  - Blood Pressure/de [Drug Effects]
MH  - Clinical Trials as Topic
MH  - Drug Combinations
MH  - Female
MH  - Humans
MH  - *Isoetharine/tu [Therapeutic Use]
MH  - Male
MH  - Middle Aged
MH  - Oxygen Consumption/de [Drug Effects]
MH  - *Phenylephrine/tu [Therapeutic Use]
MH  - Pulse/de [Drug Effects]
MH  - Respiration/de [Drug Effects]
MH  - Respiratory Function Tests
KY  - Adolescence/ Adult/ Aged/ *Amino Alcohols/Tu [Therapeutic Use]/ *Asthma/Dt [Drug Therapy]/ Blood Pressure/De [Drug Effects]/ Clinical Trials/ Drug Combinations/ Female/ Human/ *Isoetharine/Tu [Therapeutic Use]/ Male/ Middle Age/ Oxygen Consumption/De [Drug Effects]/ *Phenylephrine/Tu [Therapeutic Use]/ Pulse/De [Drug Effects]/ Respiration/De [Drug Effects]/ Respiratory Function Tests/ Support, U.s. Gov't, P.h.s
CNO  - CN-00015954
RTY  - Journal article
ER  - 

TY  - JOUR
AN  - 951721
TI  - Double blind trial with suloctidil, a new vasoactive agent, in elderly patients with psycho-organic brain syndrome
AU  - Jacquy J
AU  - Noel G
PY  - 1977
SP  - 22-26
JF  - Acta clinica Belgica
VL  - 32
IS  - 1
DB  - From MEDLINE, a database of the U.S. National Library of Medicine.
DO  - 10.1080/17843286.1977.11717834
DP  - 1977
LA  - eng
C1  - 331821
CC  - SR-DEMENTIA
DE  - CCT
PT  - Clinical Trial
PT  - Controlled Clinical Trial
PT  - Journal Article
MC  - Aged
MC  - Female
MC  - Humans
MC  - Male
MC  - Middle Aged
MH  - Brain Diseases, Metabolic /*drug therapy
MH  - Cerebrovascular Circulation /drug effects
MH  - Cerebrovascular Disorders /*drug therapy
MH  - Clinical Trials as Topic
MH  - Double-Blind Method
MH  - Drug Evaluation
MH  - Electroencephalography
MH  - Propanolamines /*therapeutic use
MH  - Psychometrics
MH  - Syndrome
MH  - Vasodilator Agents /*therapeutic use
CNO  - CN-00016619
ER  - 

TY  - JOUR
AN  - 952414
TI  - The effects of hyperbaric and normobaric oxygen on cognitive impairment in the elderly
AU  - Raskin A
AU  - Gershon S
AU  - Crook TH
AU  - Sathananthan G
AU  - Ferris S
PY  - 1978
SP  - 50-56
JF  - Archives of general psychiatry
VL  - 35
IS  - 1
N2  - Eighty-two elderly subjects with significant cognitive impairment were randomly assigned to treatment with either hyperbaric oxygen, hyperbaric air, normobaric oxygen, or normobaric air. Treatment consisted of two 90-minute sessions a day for 15 consecutive days. Subjects were evaluated on measures of memory and intellectual capacity, as well as on psychiatric symptom rating scales. Results immediately after treatment and at one, two, three, and eight weeks following treatment did not show enhanced cognitive functioning or significantly greater symptom reduction in experimental subjects who received either normobaric or hyperbaric oxygen as compared to controls who received hyperbaric or normobaric air. There was also no evidence of differential treatment effects as a function of initial severity of illness, sex, response to a CO2 loading test, or presumed evidence of cerebrovascular disease.
SN  - 0003-990X (Print)
DB  - From MEDLINE, a database of the U.S. National Library of Medicine.
DO  - 10.1001/archpsyc.1978.01770250052005
DP  - 1978 Jan
LA  - eng
C1  - 619839
CC  - SR-COMPMED // SR-DEMENTIA
DE  - RCT
PT  - Clinical Trial
PT  - Comparative Study
PT  - Journal Article
PT  - Randomized Controlled Trial
PT  - Research Support, U.S. Gov't, Non-P.H.S.
MC  - Aged
MC  - Female
MC  - Humans
MC  - Male
MC  - Middle Aged
MH  - Cognition Disorders /*therapy
MH  - Evaluation Studies as Topic
MH  - *Hyperbaric Oxygenation
MH  - Intelligence
MH  - Intracranial Arteriosclerosis /psychology
MH  - Memory
MH  - Mental Disorders /*psychology
MH  - Neurocognitive Disorders /psychology
MH  - Oxygen /*therapeutic use
MH  - Psychiatric Status Rating Scales
CNO  - CN-00017317
ER  - 

TY  - JOUR
AN  - 953127
TI  - Effects of piracetam on regional cerebral blood flow and mental functions in patients with organic dementia
AU  - Gustafson L
AU  - Risberg J
AU  - Johanson M
AU  - Fransson M
AU  - Maximilian VA
PY  - 1978
SP  - 115-117
JF  - Psychopharmacology
VL  - 56
IS  - 2
N2  - The effects of piracetam (Nootropil, UCB6215) on mental functions and on regional cerebral blood flow (rCBF) were investigated in eight patients in the presenile age who displayed symptoms of moderate dementia. The double-blind crossover design included nine measurement occasions, each involving rCBF measurement by the 133-Xe inhalation method, ratings of symptoms of dementia, personality changes, and side effects, and a psychometric investigation. Three investigations were included in each of three treatment periods. The first investigation in a period was made without medication. Then either placebo or piracetam 4.8 g/day or 9.6 g/day was given during four weeks with measurements after 2 weekks and 4 weeks. There were intervals of 4 weeks without medication between the treatment periods. Piracetam had no significant effect on either mental functions or rCBF.
DB  - From MEDLINE, a database of the U.S. National Library of Medicine.
DO  - 10.1007/bf00431835
DP  - 1978 Mar 01
LA  - eng
C1  - 417361
CC  - HS-HANDSRCH // SR-DEMENTIA
DE  - RCT
PT  - Clinical Trial
PT  - Controlled Clinical Trial
PT  - Journal Article
PT  - Randomized Controlled Trial
MC  - Aged
MC  - Female
MC  - Humans
MC  - Male
MC  - Middle Aged
MH  - Cerebrovascular Circulation /*drug effects
MH  - Clinical Trials as Topic
MH  - Dementia /*physiopathology /psychology
MH  - Double-Blind Method
MH  - Mental Processes /*drug effects
MH  - Piracetam /*pharmacology
MH  - Psychiatric Status Rating Scales
MH  - Pyrrolidinones /*pharmacology
CNO  - CN-00018039
ER  - 

TY  - JOUR
AN  - 953862
TI  - The effects of methylprednisolone on the complications of coronary artery surgery
AU  - Rao G
AU  - King J
AU  - Ford W
AU  - King G
PY  - 1977
SP  - 1-7
JF  - Vascular surgery
VL  - 11
IS  - 1
N2  - Complications of coronary artery surgery were analyzed in a prospective controlled study of 150 patients, one group receiving methylprednisolone before temporary cardiopulmonary bypass. The patient population was comparable in both the groups. The number of deaths were the same in both the groups, myocardial infarction and cardiac arrhythmias were definitely lower in the Solu-Medrol group. Cerebral vascular accidents were higher in the control group and there were none in the drug treated group. Incidences of pulmonary embolism was reduced by the drug. Oxygen consumption by the tissues was higher in the Solu-Medrol treated group. There were no known complications of the drug, such as stress ulcer and infection. One patient did receive prophylactic antibiotics. Solu-Medrol was deliberately given in patients who were known to have uncomplicated duodenal ulcer. Post-operative bleeding in patients with duodenal ulcer was not noted. This could be explained due to the short acting nature of Solu-Medrol. We feel that Solu-Medrol does minimize serious sequelae of heart-lung machine in coronary artery surgery.
DB  - From MEDLINE, a database of the U.S. National Library of Medicine.
DO  - 10.1177/153857447701100101
DP  - 1977 Jan-Feb
LA  - eng
C1  - 308283
CC  - SR-VASC
PT  - Clinical Trial
PT  - Journal Article
PT  - Randomized Controlled Trial
MC  - Humans
MH  - Arrhythmias, Cardiac /etiology /prevention & control
MH  - Arteries /surgery
MH  - Cardiopulmonary Bypass
MH  - *Coronary Artery Bypass /adverse effects
MH  - Coronary Vessels /metabolism /surgery
MH  - Heparin /therapeutic use
MH  - Methylprednisolone /administration & dosage /*therapeutic use
MH  - Myocardial Infarction /etiology /prevention & control
MH  - Oxygen Consumption
MH  - *Postoperative Complications
MH  - Pulmonary Embolism /drug therapy /etiology
MH  - Thrombophlebitis /drug therapy /etiology
KY  - Antibiotics
Arrhythmia etiology
Arrhythmia prevention and control
Arrhythmia
Arteries surgery
Arteries
Cardiopulmonary Bypass
Coronary Artery Bypass adverse effects
Coronary Artery Bypass
Coronary Vessels metabolism
Coronary Vessels surgery
Heart Lung Machine
Heparin therapeutic use
Incidence
Methylprednisolone administration and dosage
Methylprednisolone therapeutic use
Myocardial Infarction etiology
Myocardial Infarction prevention and control
Oxygen Consumption
Oxygen
Patients
Postoperative Complications
Pulmonary Embolism drug therapy
Pulmonary Embolism etiology
Stress
Surgery
Thrombophlebitis drug therapy
Thrombophlebitis etiology
CNO  - CN-00018777
ER  - 

TY  - JOUR
AN  - 954292
TI  - The influence of tinofedrine on fibrinogen and platelet aggregation in patients with recent cerebral infarction (author's transl)
AU  - Lechner H
AU  - Ott E
PY  - 1978
SP  - 1137-1138
JF  - Klinische Wochenschrift
VL  - 56
IS  - 22
N2  - The influence of Tinofedrine (0.12--0.17 mg/kg. bodyweight) on fibrinogen and platelet aggregation has been investigated in 45 patients (mean age 65 years) with recent cerebral infarction. Depending on the duration of medication a significant decrease of the fibrinogen level as well as of enhanced platelet aggregation has been observed. It is concluded from the present results that the decrease of enhanced platelet aggregation may be mediated by the fall of fibrinogen.
DB  - From MEDLINE, a database of the U.S. National Library of Medicine.
DO  - 10.1007/bf01477137
DP  - 1978 Nov 15
C1  - 713434
CC  - HS-HANDSRCH
TO  - Die Wirkung von Tinofedrin auf Fibrinogen und spontane Thrombozytenaggregation bei Patienten mit zerebrovaskularer Insuffizienz.
PT  - Clinical Trial
PT  - Controlled Clinical Trial
PT  - English Abstract
PT  - Journal Article
MC  - Aged
MC  - Female
MC  - Humans
MC  - Male
MC  - Middle Aged
MH  - Benzyl Alcohols /*pharmacology /therapeutic use
MH  - Benzyl Compounds /*pharmacology
MH  - Cerebral Infarction /*drug therapy
MH  - Cerebrovascular Circulation /drug effects
MH  - Fibrinogen /*metabolism
MH  - Platelet Aggregation /*drug effects
MH  - Thiophenes /*pharmacology /therapeutic use
CNO  - CN-00019212
ER  - 

TY  - JOUR
AN  - 954408
TI  - Improved ear oximetry with a rubefacient ointment
AU  - Schneider AJ
AU  - Miller R
AU  - Baetz WR
PY  - 1978
SP  - 384-386
JF  - Critical care medicine
VL  - 6
IS  - 6
N2  - Arterial blood oxygen saturation measurements were compared with those calculated from arterial blood samples in 51 adult cardiac surgery patients studied in the immediate postoperative period. Each patient's ears were arterialized on a random basis, either by 20 sec of brisk rubbing (control ear), or by the topical application of 0.05 ml of Finalgon Strong Ointment (Boehringer Ingelheim, West Germany) (experimental ear). Oximeter determined control ear measurements averaged 1.69% saturation lower than those calculated from arterial blood gases, whereas the difference averaged 0.38% higher on the ear treated with the rubefacient. A paired sample two-tailed Student's t-test showed significant difference between measurements made on the untreated ear and the calculated controls (p less than 0.001). No difference was found between measurements made on the treated ear and calculated controls (0.05 less than p less than 0.10). Thus, test ointment is useful for noninvasive oxygen saturation measurements with the Hewlett-Packard oximeter, particularly in cold or peripherally vasoconstricted patients in whom ear blood flow would be otherwise inadequate.
DB  - From MEDLINE, a database of the U.S. National Library of Medicine.
DO  - 10.1097/00003246-197811000-00010
DP  - 1978 Nov-Dec
C1  - 720103
PT  - Clinical Trial
PT  - Comparative Study
PT  - Journal Article
PT  - Randomized Controlled Trial
MC  - Female
MC  - Humans
MC  - Male
MH  - Ear
MH  - *Irritants
MH  - Oximetry /*methods
MH  - Oxygen /blood
CNO  - CN-00019329
ER  - 

TY  - JOUR
AN  - 955979
TI  - Therapy of chronic consequences of brain ischemia. Comparison between two drugs acting on brain circulation and metabolism
AU  - Passeri M
PY  - 1978
SP  - 150-158
JF  - European neurology
VL  - 17 Suppl 1
N2  - With the purpose to define the specific activity of substances acting on the cerebral circulation and metabolism, (-)eburnamonine and cinnarizine were compared in a double-blind study carried out in a group of 106 elderly patients suffering from established chronic brain ischemia. The photoscintigraphic and rheoencephalographic studies carried out on some of the patients showed that only (-)eburnamonine had a clear-cut activity on brain circulation. (-)Eburnamonine also showed an activity on kidney circulation. With regard to the clinical picture, a statistical evaluation of the results obtained showed that both drugs improve psychic disturbances and the overall clinical picture. Cinnarizine appears to influence, to a slightly greater extent, some neurological symptoms, while (-)eburnamonine exerts a significantly better action on daily living activities and general psychic efficiency.
SN  - 0014-3022 (Print)
DB  - From MEDLINE, a database of the U.S. National Library of Medicine.
DO  - 10.1159/000115019
DP  - 1978
LA  - eng
C1  - 381005
CC  - HS-HANDSRCH // SR-COMPMED
PT  - Clinical Trial
PT  - Comparative Study
PT  - Controlled Clinical Trial
PT  - Journal Article
MC  - Aged
MC  - Female
MC  - Humans
MC  - Male
MH  - Brain /metabolism
MH  - Brain Ischemia /*drug therapy
MH  - Cerebrovascular Circulation /drug effects
MH  - Chronic Disease
MH  - Cinnarizine /*therapeutic use
MH  - Clinical Trials as Topic
MH  - Double-Blind Method
MH  - Drug Evaluation
MH  - Piperazines /*therapeutic use
MH  - Placebos
MH  - Vasodilator Agents /*therapeutic use
MH  - Vinca Alkaloids /*therapeutic use
CNO  - CN-00020902
ER  - 

TY  - JOUR
AN  - 955980
TI  - Clinical evaluation of (-)eburnamonine in comparison with nicergoline in patients suffering from chronic brain ischemia
AU  - Marolda M
AU  - Fragassi N
AU  - Buscaino GA
PY  - 1978
SP  - 159-166
JF  - European neurology
VL  - 17 Suppl 1
N2  - The activity of (-)eburnamonine, a substance acting on the cerebral circulation and metabolism, was compared with that of nicergoline in a double-blind study carried out on a group of 28 patients (16 males and 12 females), suffering from established chronic brain ischemia. The treatment consisted of the administration for the first 5 days of 80 mg/day and for the following days of 60 mg/day of (-)eburnamonine, in 14 subjects. Nicergoline was administered to the other 14 subjects: 20 mg/day for the first 5 days and then 15 mg/day. The treatment was protracted for at least 20 days. (-)Eburnamonine appeared to influence some symptoms more rapidly and significantly than nicergoline. After 20 days of treatment the overall improvement obtained with (-)eburnamonine was 31 and 18% with nicergoline. No side effects or impairment of the biochemical tests appeared during either treatment.
SN  - 0014-3022 (Print)
DB  - From MEDLINE, a database of the U.S. National Library of Medicine.
DO  - 10.1159/000115020
DP  - 1978
LA  - eng
C1  - 381006
CC  - HS-HANDSRCH // SR-COMPMED // SR-DEMENTIA
PT  - Clinical Trial
PT  - Comparative Study
PT  - Controlled Clinical Trial
PT  - Journal Article
MC  - Aged
MC  - Female
MC  - Humans
MC  - Male
MH  - Brain /metabolism
MH  - Brain Ischemia /*drug therapy
MH  - Cerebrovascular Circulation /drug effects
MH  - Chronic Disease
MH  - Clinical Trials as Topic
MH  - Double-Blind Method
MH  - Drug Evaluation
MH  - Ergolines /*therapeutic use
MH  - Nicergoline /*therapeutic use
MH  - Placebos
MH  - Vasodilator Agents /*therapeutic use
MH  - Vinca Alkaloids /*therapeutic use
CNO  - CN-00020903
ER  - 

TY  - JOUR
AN  - 956448
TI  - Impaired oxygenation during sleep in excessive polycythemia of high altitude: improvement with respiratory stimulation
AU  - Kryger M
AU  - Glas R
AU  - Jackson D
AU  - McCullough RE
AU  - Scoggin C
AU  - Grover RF
AU  - Weil JV
PY  - 1978
SP  - 3-17
JF  - Sleep
VL  - 1
IS  - 1
N2  - Although polycythemia of high altitude is usually due to excessive hypoxemia, in some patients the hematocrit is elevated out of proportion to the degree of hypoxemia measured awake. One possible explanation is that severe hypoxemia occurs during sleep in these subjects. We therefore monitored oxygen saturation (SaO2), breathing pattern, and electroencephalogram (EEG) during sleep in five normal high-altitude residents and in five patients with excessive polycythemia. The polycythemic patients were studied as part of a placebo--drug double-blind crossover trial of the respiratory stimulant drug medroxyprogesterone acetate (MPA). The polycythemic patients while taking placebo were much more hypoxemic during sleep than the normals (all-night mean SaO2: 79.4 +/- 1.7% versus 87.8 +/- 1.7%, p less than 0.01). Abnormalities in breathing patterns were observed in all the subjects, especially during REM stage sleep. In polycythemic subjects, this resulted in precipitous hypoxemia with SaO2 as low as 50%--70%. Severe hypoxemia was not observed in control subjects despite similar abnormalities in breathing. Significant improvement in nocturnal SaO2 occurred when the polycythemic patients were taking MPA, mean SaO2 rising from 79.4 +/- 1.7% to 83.7 +/- 0.7%, p less than 0.05. Of probably greater importance, MPA largely prevented the precipitous drops in SaO2, mean lowest SaO2 rising from 64.6 +/- 4.7% to 76.0 +/- 2.1% p less than 0.05. The severe decreases in SaO2 during sleep may explain elevations in hematocrit that are out of proportion to the awake SaO2 in man at high altitude. The therapeutic effect of MPA in this condition may be due to amelioration of sleep hypoxemia.
DB  - From MEDLINE, a database of the U.S. National Library of Medicine.
DO  - 10.1093/sleep/1.1.3
DP  - 1978 Sep
C1  - 756057
PT  - Clinical Trial
PT  - Controlled Clinical Trial
PT  - Journal Article
PT  - Research Support, U.S. Gov't, P.H.S.
MC  - Adult
MC  - Humans
MH  - Altitude Sickness /*blood /drug therapy
MH  - Colorado
MH  - Hematocrit
MH  - Hypoxia /*blood
MH  - Medroxyprogesterone /*therapeutic use
MH  - Oxygen /*blood
MH  - Polycythemia /*blood /drug therapy
MH  - Respiration /drug effects
MH  - Sleep /*physiology
MH  - Sleep Stages /drug effects
CNO  - CN-00021373
ER  - 

TY  - JOUR
AN  - 957105
NS  - Morgan 1980
CRSSTD  - 4054964
ID  - JC--NLM Journal ID:fh3, 0374630
TI  - Successful use of bromocriptine in the treatment of chronic hepatic encephalopathy
AU  - Morgan MY
AU  - Jakobovits AW
AU  - James IM
AU  - Sherlock S
PY  - 1980
N1  - SB:Core Clinical Journals (AIM) // Index Medicus
SP  - 663-670
JF  - Gastroenterology
VL  - 78
IS  - 4
CY  - United States
N2  - Six patients with cirrhosis and severe chronic hepatic encephalopathy were treated with bromocriptine. All showed significant overall improvement clinically and in 3, the electroencephalogram became normal. The cerebral blood flow increased significantly from 32.7 +/- 2.4 (mean +/- 1 SE) to 40.5 +/- 1.5 ml/100 g brain/min (P less than 0.05). Similarly, there were significant improvements in the cerebral oxygen consumption from 2.2 +/- 0.4 to 3.3 +/- 0.4 ml/100 g brain/min (P less than 0.02) and in cerebral glucose consumption from 2.1 +/- 0.6 to 6.6 +/- 1.6 mg/100 g brain/min (P less than 0.02). Cross-over to placebo produced overall deterioration, more marked in the patients who had received the active drug for the shorter time period. No serious side effects were seen; the drug was well tolerated in doses of up to 15 mg daily and is a useful treatment for chronic hepatic encephalopathy when the response to conventional therapy has been poor.
SN  - IL:0016-5085; 0016-5085
AD  - Dept. Med., Roy. Free Hosp. Sch. Med., London United Kingdom
UR  - http://onlinelibrary.wiley.com/o/cochrane/clcentral/articles/030/CN-00022030/frame.html
DB  - From MEDLINE, a database of the U.S. National Library of Medicine.
DP  - 1980 Apr
LA  - eng
C1  - 80113718
C2  - 1980135561
CC  - HS-HANDSRCH // SR-LIVER
FI  - 5293
DE  - RCT
PT  - Clinical Trial
PT  - Controlled Clinical Trial
PT  - Journal Article
PT  - Randomized Controlled Trial
MC  - Adult
MC  - Aged
MC  - Humans
MC  - Male
MC  - Middle Aged
MH  - Brain /physiopathology
MH  - Bromocriptine /*therapeutic use
MH  - Cerebrovascular Circulation
MH  - Chronic Disease
MH  - Drug Evaluation
MH  - Electroencephalography
MH  - Glucose /metabolism
MH  - Hepatic Encephalopathy /*drug therapy /etiology /physiopathology
MH  - Liver Cirrhosis /complications
MH  - Oxygen Consumption
CA  - (Morgan, Jakobovits, James, Sherlock) Dept. Med., Roy. Free Hosp. Sch. Med., London United Kingdom
OS  - Gastroenterology. 78 (4) (pp 663-670), 1980. Date of Publication: 1980.
CR  - Copyright 2012 Elsevier B.V., All rights reserved.
KY  - Brain [physiopathology];Bromocriptine [therapeutic use];Cerebrovascular Circulation;Chronic Disease;Drug Evaluation;Electroencephalography;Glucose [metabolism];Hepatic Encephalopathy [drug therapy] [etiology] [physiopathology];Liver Cirrhosis [complications];Oxygen Consumption;Adult[checkword];Aged[checkword];Humans[checkword];Male[checkword];Middle Aged[checkword]
PS  - MEDLINE Journal available in: Print // Citation processed from: Print
DBP  - ED:19800425
MISC1  - DC:19800425 RD:20131121 UP:20161215
MISC2  - Gastroenterology. 78 (4) (pp 663-670), 1980. Date of Publication: 1980.
MISC3  - CODEN: GASTA
MISC4  - Morgan, M Y // Jakobovits, A W // James, I M // Sherlock, S
CNO  - CN-00022030
EMT  - brain blood flow
EMT  - central nervous system
EMT  - drug therapy
EMT  - glucose metabolism
EMT  - glucose utilization
EMT  - *hepatic encephalopathy
EMT  - liver
EMT  - *liver cirrhosis
EMT  - major clinical study
EMT  - nervous system
EMT  - oxygen consumption
EMT  - peripheral vascular system
EMT  - therapy
EMT  - *bromocriptine
EMT  - *placebo
ER  - 

TY  - JOUR
AN  - 957535
TI  - Modification of migraine headaches by cephalic blood volume pulse and EMG biofeedback
AU  - Bild R
AU  - Adams HE
PY  - 1980
SP  - 51-57
JF  - Journal of consulting and clinical psychology
VL  - 48
IS  - 1
SN  - 0022-006X (Print)
DB  - From MEDLINE, a database of the U.S. National Library of Medicine.
DO  - 10.1037//0022-006x.48.1.51
DP  - 1980 Feb
LA  - eng
C1  - 7365042
CC  - SR-COMPMED // SR-SYMPT
PT  - Clinical Trial
PT  - Journal Article
PT  - Randomized Controlled Trial
MC  - Adult
MC  - Female
MC  - Humans
MC  - Male
MC  - Middle Aged
MH  - *Biofeedback, Psychology
MH  - Blood Volume
MH  - *Cerebrovascular Circulation
MH  - Electromyography /*methods
MH  - Migraine Disorders /*rehabilitation
MH  - Pulse
CNO  - CN-00022460
ER  - 

TY  - JOUR
AN  - 957984
ID  - JID: 15030100R
TI  - A prospective randomized study of membrane versus bubble oxygenators in children
AU  - Sade RM
AU  - Bartles DM
AU  - Dearing JP
AU  - Campbell LJ
AU  - Loadholt CB
PY  - 1980
SP  - 502-511
JF  - Annals of thoracic surgery
VL  - 29
IS  - 6
CY  - UNITED STATES
N2  - We studied 60 children, 2 weeks to 10 years old, prospectively by randomly assigning them to a SciMed membrane oxygenator or Harvey bubble oxygenator. Variables of cardiopulmonary bypass (CPB) were closely controlled: prime, circuit configuration, flow rate, and blood gases. Blood variables measured at eight intervals before, during, and after operation were as follows: seven plasma proteins, free hemoglobin, formed elements, and clotting functions. Preoperatively and postoperatively, we evaluated brain function (psychological testing), renal function (creatinine clearance), and pulmonary function (compliance changes and postoperative shunt function). Postoperative blood loss, fever, and length of hospitalization were also evaluated. We compared 302 variables by computer program. No difference (p greater than 0.05) between the two groups was found in any variable related to CPB or organ function (pulmonary, renal, or cerebral) or in hematological variables except free hemoglobin. After 5 and 60 minutes of CPB and the next day, it was significantly lower (p less than 0.05) in the group with a membrane oxygenator. Safety, cost, and convenience, not physiology, should be the major factors in considering membrane versus bubble oxygenators for cardiac operations in children.
SN  - 0003-4975 (Print) // 0003-4975 (Linking)
DB  - From MEDLINE, a database of the U.S. National Library of Medicine.
DO  - 10.1016/s0003-4975(10)61694-3
DP  - 1980 Jun
LA  - eng
C1  - 7387242
CC  - SR-CHILD
PT  - Clinical Trial
PT  - Comparative Study
PT  - Journal Article
PT  - Randomized Controlled Trial
MC  - Child
MC  - Child, Preschool
MC  - Female
MC  - Humans
MC  - Infant
MC  - Male
MH  - Blood Cell Count
MH  - Blood Proteins /analysis
MH  - *Cardiopulmonary Bypass
MH  - Creatinine /blood
MH  - Infant, Newborn
MH  - Lung Compliance
MH  - Neurologic Examination
MH  - Oxygen /blood
MH  - *Oxygenators /economics
MH  - *Oxygenators, Membrane /economics
MH  - Prospective Studies
MH  - Psychological Tests
MH  - Random Allocation
KY  - RN: 0 (Blood Proteins)
KY  - AYI8EX34EU (Creatinine)
KY  - S88TT14065 (Oxygen)
PS  - MEDLINE; ppublish
CNO  - CN-00022909
ER  - 

TY  - JOUR
AN  - 958505
TI  - Endogenous opiates and chemical control of breathing in humans
AU  - Fleetham JA
AU  - Clarke H
AU  - Dhingra S
AU  - Chernick V
AU  - Anthonisen NR
PY  - 1980
SP  - 1045-1049
JF  - American review of respiratory disease
VL  - 121
IS  - 6
N2  - Endogenous opiates are found in large concentrations in the brainstem of vertebrate animals, suggesting that they play a possible role in the central control of breathing. To examine this possible role in human ventilatory control we evaluated the effect of nalozone, a specific opiate antagonist, on the ventilatory and mouth occlusion pressure (P0.1) responses to hypercapnia and hypoxia in 6 normal men 22 to 48 yr of age. In a random double-blind crossover study, each subject received both an intravenous infusion of 50 mg of naloxone and a placebo infusion of normal saline. Ventilatory responses were measured before and 5 min after each infusion. Ventilatory responses to hypercapnia and hypoxia were more marked after both the saline and naloxone infusions, but there was no significant difference in the responses between the 2 infusions. Similarly there was no significant difference in respiratory timing or mean inspiratory flow between the 2 infusions at an arterial oxygen saturation (SaO2) > 95%. We concluded that endogenous opiates have no major influence on the chemical control of breathing in normal humans.
DB  - From MEDLINE, a database of the U.S. National Library of Medicine.
DO  - 10.1164/arrd.1980.121.6.1045
DP  - 1980 Jun
C1  - 7416592
C2  - 1980150804
PT  - Clinical Trial
PT  - Journal Article
PT  - Randomized Controlled Trial
PT  - Research Support, Non-U.S. Gov't
MC  - Adult
MC  - Humans
MC  - Male
MC  - Middle Aged
MH  - Endorphins /*physiology
MH  - Hypercapnia /physiopathology
MH  - Hypoxia /physiopathology
MH  - Naloxone /pharmacology
MH  - Respiration /*drug effects
CNO  - CN-00023430
ER  - 

TY  - JOUR
AN  - 958536
TI  - Effects of methylprednisolone on P50, 2,3 diphosphoglycerate and arteriovenous oxygen difference in acute myocardial infarction
AU  - Kalter ES
AU  - Henning RJ
AU  - Thijs L
AU  - Vincent JL
AU  - Becker H
AU  - Carlson RW
AU  - Weil MH
PY  - 1980
SP  - 970-974
JF  - Circulation
VL  - 62
IS  - 5
N2  - In a double-blind randomized study, 30 mg/kg of methylprednisolone sodium succinate (MPN) or 15 mg/kg of mannitol placebo (PL) were infused in 28 patients after acute myocardial infarction. Measurements were obtained immediately before and after for 24 hours after the initial infusion. The partial pressure of oxygen at 50% saturation of hemoglobin (P50) did not change significantly in vitro or in vivo after MPN, whereas 2,3 diphosphoglycerate (2,3 DPG) increased from 13.2 to 14.2 mumol/g Hb (p < 0.05) in the group receiving PL. The arteriovenous oxygen difference (Ca-VO2) remained constant after MPN or PL. The cardiac index (CI) increased after MPN (p < 0.02) associated with an increase in the oxygen consumption index (CI X A-V O2) from 146 to 170 ml/min/m2 (p < 0.05). These data show that MPN increases CI after acute myocardial infarction, but has no specific effects on P50, 2,3 DPG or Ca-VO2.
DB  - From MEDLINE, a database of the U.S. National Library of Medicine.
DO  - 10.1161/01.cir.62.5.970
DP  - 1980 Nov
C1  - 6998597
CC  - SR-VASC
PT  - Clinical Trial
PT  - Journal Article
PT  - Randomized Controlled Trial
PT  - Research Support, Non-U.S. Gov't
PT  - Research Support, U.S. Gov't, Non-P.H.S.
PT  - Research Support, U.S. Gov't, P.H.S.
MC  - Adult
MC  - Aged
MC  - Female
MC  - Humans
MC  - Male
MC  - Middle Aged
MH  - Diphosphoglyceric Acids /*blood
MH  - Double-Blind Method
MH  - Hemoglobins
MH  - Methylprednisolone /*analogs & derivatives
MH  - Methylprednisolone Hemisuccinate /*pharmacology
MH  - Myocardial Infarction /*blood
MH  - Oxygen /*blood
MH  - Placebos
KY  - Adult
Aged
Double Blind Method
Hemoglobins
Middle Age
Placebos
Diphosphoglyceric Acids blood
Methylprednisolone analogs and derivatives
Methylprednisolone Hemisuccinate pharmacology
Myocardial Infarction blood
Oxygen blood
Oxygen
Patients
Pressure
Oxygen Consumption
CNO  - CN-00023461
ER  - 

TY  - JOUR
AN  - 958915
TI  - Continuous or nocturnal oxygen therapy in hypoxemic chronic obstructive lung disease: a clinical trial. Nocturnal Oxygen Therapy Trial Group
AU  - Anonymous
PY  - 1980
SP  - 391-398
JF  - Annals of internal medicine
VL  - 93
IS  - 3
CY  - United States
N2  - At six centers, 203 patients with hypoxemic chronic obstructive lung disease were randomly allocated to either continuous oxygen (O2) therapy or 12-hour nocturnal O2 therapy and followed for at least 12 months (mean, 19.3 months). The two groups were initially well matched in terms of physiological and neuropsychological function. Compliance with each oxygen regimen was good. Overall mortality in the nocturnal O2 therapy group was 1.94 times that in the continuous O2 therapy group (P = 0.01). This trend was striking in patients with carbon dioxide retention and also present in patients with relatively poor lung function, low mean nocturnal oxygen saturation, more severe brain dysfunction, and prominent mood disturbances. Continuous O2 therapy also appeared to benefit patients with low mean pulmonary artery pressure and pulmonary vascular resistance and those with relatively well-preserved exercise capacity. We conclude that in hypoxemic chronic obstructive lung disease, continuous O2 therapy is associated with a lower mortality than is nocturnal O2 therapy. The reason for this difference is not clear.
SN  - 0003-4819 (Print) // 0003-4819 (Linking)
DB  - From MEDLINE, a database of the U.S. National Library of Medicine.
DO  - 10.7326/0003-4819-93-3-391
DP  - 1980 Sep
LA  - eng
C1  - 6776858
C2  - 1980214295
CC  - SR-AIRWAYS
DE  - RCT
PT  - Clinical Trial
PT  - Comparative Study
PT  - Journal Article
PT  - Randomized Controlled Trial
PT  - Research Support, U.S. Gov't, P.H.S.
MC  - Aged
MC  - Female
MC  - Humans
MC  - Male
MH  - Aged
MH  - Blood Pressure
MH  - Carbon Dioxide/blood
MH  - Clinical Trials as Topic
MH  - Female
MH  - Humans
MH  - Hypoxia/therapy
MH  - Lung Diseases, Obstructive/mortality/*therapy
MH  - Male
MH  - Oxygen Inhalation Therapy/*methods
MH  - Random Allocation
MH  - Vascular Resistance
CA  - (Kvale, Conway, Coates Jr.) Henry Ford Hosp., Detroit, Mich. United States
OS  - Annals of Internal Medicine. 93(3):391-8, 1980 Sep
KY  - Aged/ Anoxemia/Th [Therapy]/ Blood Pressure/ Carbon Dioxide/Bl [Blood]/ Clinical Trials/ Comparative Study/ Female/ Human/ Lung Diseases, Obstructive/Mo [Mortality]/ *Lung Diseases, Obstructive/Th [Therapy]/ Male/ *Oxygen Inhalation Therapy/Mt [Methods]/ Random Allocation/ Support, U.s. Gov't, P.h.s./ Vascular Resistance
CNO  - CN-00023841
EMT  - *chronic obstructive lung disease
EMT  - clinical trial
EMT  - controlled study
EMT  - human
EMT  - *hypoxemia
EMT  - major clinical study
EMT  - randomized controlled trial
EMT  - respiratory system
EMT  - therapy
EMT  - *oxygen
RTY  - Journal article
ER  - 

TY  - JOUR
AN  - 959358
TI  - The effect of low flow oxygen therapy on the chemical control of ventilation in patients with hypoxemic COPD
AU  - Fleetham JA
AU  - Bradley CA
AU  - Kryger MH
AU  - Anthonisen NR
PY  - 1980
SP  - 833-840
JF  - American review of respiratory disease
VL  - 122
IS  - 6
N2  - To determine whether the decreased hypoxic responses present in patients with hypoxemic chronic obstructive pulmonary disease (COPD) were reversible with correction of their hypoxemia, we measured ventilatory and P0.1 responses to CO2 and hypoxia in 30 such patients. These patients were then randomly allocated to either 24-h continuous oxygen or 12-h nocturnal oxygen therapy. Responses to CO2 and hypoxia were then remeasured in all patients after 6 months of oxygen therapy, and in 13 patients after 1 yr of oxygen therapy. The blunt hypoxic responses showed no increase after either regimen of oxygen therapy and were further reduced after 6 months of 12-h nocturnal oxygen. The decreased hypoxic response in patients with hypoxemic COPD appears nonreversible with the relief of the hypoxemia. Responses to CO2 were depressed after 6 months of 24-h oxygen therapy and associated with a significant increase in PaCO2. The change in PaCO2 after oxygen therapy was nonpredictable in terms of the initial responses to hypoxia or CO2. Minute ventilation (VE) and mean inspiratory flow during resting breathing at an arterial O2 saturation of 95% decreased after 6 months of 24-h oxygen therapy, indicating a reduction in central ventilatory drive.
DB  - From MEDLINE, a database of the U.S. National Library of Medicine.
DO  - 10.1164/arrd.1980.122.6.833
DP  - 1980 Dec
C1  - 6779682
CC  - SR-AIRWAYS
DE  - RCT
PT  - Clinical Trial
PT  - Journal Article
PT  - Randomized Controlled Trial
PT  - Research Support, Non-U.S. Gov't
MC  - Humans
MH  - Carbon Dioxide /*physiology
MH  - Hypoxia /*physiopathology
MH  - Lung Diseases, Obstructive /*physiopathology /therapy
MH  - *Oxygen Inhalation Therapy
MH  - *Respiration
MH  - Time Factors
KY  - *Anoxia/Pp [Physiopathology]/ *Carbon Dioxide/Ph [Physiology]/ Human/ *Lung Diseases, Obstructive/Pp [Physiopathology]/ Lung Diseases, Obstructive/Th [Therapy]/ *Oxygen Inhalation Therapy/ *Respiration/ Support, Non-U.s. Gov't/ Time Factors
CNO  - CN-00024287
ER  - 

TY  - JOUR
AN  - 959781
ID  - CN-00024710
TI  - Menopause, medroxyprogesterone and breathing during sleep
AU  - Block AJ
AU  - Wynne JW
AU  - Boysen PG
AU  - Lindsey S
AU  - Martin C
AU  - Cantor B
PY  - 1981
N1  - TJ: AMERICAN JOURNAL OF MEDICINE.
SP  - 506-510
JF  - American journal of medicine
VL  - 70
IS  - 3
N2  - Twenty-one postmenopausal women were monitored for sleep-disordered breathing and nocturnal oxygen desaturation to evaluate the contribution of progestational hormones to the occurrence of these sleep events. For approximately one month 11 subjects received 30 mg of medroxyprogesterone (MPG) daily, and 10 received placebo tablets in a randomized, double-blind controlled study. Respiration, saturation and electroencephalography were monitored during one night of sleep before and one night after therapy. Contrasted with the low incidence of disordered breathing and desaturation in premenopausal women, 71 percent of the postmenopausal women had such events. In the placebo-treated group, all measured variables of sleep and breathing were identical on the two nights, which suggested that the findings of a single night of sleep monitoring may be representative of other nights of sleep. Although several subjects appeared to show improvement with MPG, only the maximum duration of apnea was significantly reduced the second night (p less than 0.03).
DB  - From MEDLINE, a database of the U.S. National Library of Medicine.
DO  - 10.1016/0002-9343(81)90572-6
DP  - 1981 Mar
LA  - eng
C1  - 7211892
C2  - 1981122170
CC  - SR-AIRWAYS // SR-MENSTR
DE  - RCT
PT  - Clinical Trial
PT  - Journal Article
PT  - Randomized Controlled Trial
PT  - Research Support, Non-U.S. Gov't
PT  - Research Support, U.S. Gov't, Non-P.H.S.
PT  - Research Support, U.S. Gov't, P.H.S.
MC  - Adult
MC  - Aged
MC  - Female
MC  - Humans
MC  - Middle Aged
MH  - Age Factors
MH  - Double-Blind Method
MH  - Electroencephalography
MH  - Medroxyprogesterone /*pharmacology
MH  - *Menopause
MH  - Oxygen /blood
MH  - Placebos
MH  - Progesterone /physiology
MH  - Random Allocation
MH  - Sleep Apnea Syndromes /*etiology
CNO  - CN-00024710
ER  - 

TY  - JOUR
AN  - 960663
TI  - Alcohol increases sleep apnea and oxygen desaturation in asymptomatic men
AU  - Taasan VC
AU  - Block AJ
AU  - Boysen PG
AU  - Wynne JW
PY  - 1981
SP  - 240-245
JF  - American journal of medicine
VL  - 71
IS  - 2
N2  - Using standard sleep techniques, we performed a placebo-controlled and randomized study to assess the effect of alcohol ingestion (2 ml/kg of body weight) on breathing and oxygen saturation during sleep. Twenty asymptomatic men volunteered for the two-night study: 11 were given a placebo on night 1, and alcohol on night 2 (group A); nine were given alcohol on night 1 and a placebo on night 2 (group B). We compared the incidence of sleep events (apnea, hypopnea and arterial oxygen disaturation) during the nights the subjects received alcohol and during the nights they received the placebo. Alcohol was associated with significant increases in the occurrence of the following: the number of sleep events (207 to 383,p less than 0.01), the events of arterial oxygen disaturation (118 to 226, p less than 0.01) and the number of apneic events (20 to 110, p less than 0.01). Alcohol had no significant effects on the number of times hypopnea occurred. Values obtained during sleep on the control night after alcohol ingestion also showed that the episodes of arterial oxygen desaturation remained statistically increased over control values before the ingestion of any alcohol (p = 0.01). These results show that in asymptomatic men alcohol ingestion increases the incidence of arterial oxygen desaturation and disordered breathing during sleep and that the increase in arterial oxygen desaturation persists for an additional night, even when no alcohol is consumed.
SN  - 0002-9343
DB  - From MEDLINE, a database of the U.S. National Library of Medicine.
DO  - 10.1016/0002-9343(81)90124-8
DP  - 1981 Aug
LA  - eng
C1  - 7258218
C2  - 1981224011
CC  - SR-AIRWAYS
DE  - RCT
PT  - Clinical Trial
PT  - Journal Article
PT  - Randomized Controlled Trial
PT  - Research Support, Non-U.S. Gov't
PT  - Research Support, U.S. Gov't, Non-P.H.S.
PT  - Research Support, U.S. Gov't, P.H.S.
MC  - Adult
MC  - Humans
MC  - Male
MC  - Middle Aged
MH  - Age Factors
MH  - Body Weight
MH  - Ethanol /administration & dosage /*pharmacology
MH  - Oxygen /*physiology
MH  - Placebos
MH  - Respiration /drug effects
MH  - Sleep Apnea Syndromes /*chemically induced
RT  - Journal
CA  - Pulmon. Div., VA Med. Cent., Gainesville, Fla. 32602; United States of America.
CNO  - CN-00025592
EMT  - *Sleep Apnea Syndrome/ *Blood Gas/ *Breathing/ *Oxygen Consumption/ *Alcohol/ *Hypoxia/ *ethanol/ *Placebo
ER  - 

TY  - JOUR
AN  - 960673
TI  - Disturbed sleep and prolonged apnea during nasal obstruction in normal men
AU  - Zwillich CW
AU  - Pickett C
AU  - Hanson FN
AU  - Weil JV
PY  - 1981
SP  - 158-160
JF  - American review of respiratory disease
VL  - 124
IS  - 2
N2  - Anecdotal observations suggested that poor quality of sleep is a frequent complaint during upper respiratory infections (URI). Nasal obstruction occurs frequently during URI and causes sleep apnea in some infants. Sleep apnea disrupts normal sleep and could explain the complaints of poor sleep quality during URI in adults. Accordingly, 10 normal men had full night recordings of sleep stages and breathing rhythm before and during nasal obstruction. The order of obstructed and nonobstructed nights was randomized after a standard acclimatization night. During nasal obstruction, time spent in the deep sleep stages decreased from 90 +/- 11.2 (SEM) to 71 +/- 12.9 min (p less than 0.05), whereas significantly more time was spent in Stage 1 sleep (p less than 0.03). This loss of deep sleep during obstruction was associated with a twofold increase in sleep arousals and awakening (p less than 0.01) resulting from an increased (p less than 0.02) number of apneas (34 +/-19 during control sleep versus 86 +/- 34 during obstructed sleep). Apneas of 20 to 39 s in duration became 2.5 times more frequent (p less than 0.05) during obstruction. Oxygen saturation was studied in the last 4 subjects using an ear oximeter. Desaturation (SaO2 less than 90%) occurred 27 times during control sleep compared with 255 times during obstructed sleep. These desaturation episodes occurred only during apneas. All men complained of poor sleep quality during nasal obstruction. We concluded that apneas, sleep arousals and awakenings, and loss of deep sleep occur during nasal obstruction and may explain complaints of poor sleep quality during URI.
SN  - 0003-0805
DB  - From MEDLINE, a database of the U.S. National Library of Medicine.
DO  - 10.1164/arrd.1981.124.2.158
DP  - 1981 Aug
LA  - eng
C1  - 7258828
C2  - 1981204695
CC  - SR-AIRWAYS
DE  - RCT
PT  - Clinical Trial
PT  - Journal Article
PT  - Randomized Controlled Trial
PT  - Research Support, Non-U.S. Gov't
PT  - Research Support, U.S. Gov't, P.H.S.
MC  - Adult
MC  - Humans
MC  - Male
MC  - Middle Aged
MH  - Airway Obstruction /*complications
MH  - Nose
MH  - Oximetry
MH  - Random Allocation
MH  - Respiratory Tract Infections /complications
MH  - Sleep Apnea Syndromes /*complications
MH  - Sleep Stages
MH  - Sleep Wake Disorders /*etiology
RT  - Journal
CA  - Cardiovasc. Pulmon. Res. Lab., Univ. Colorado Hlth Sci. Cent., Denver, Colo. 80262; United States of America.
CNO  - CN-00025602
EMT  - *Sleep Disorder/ *Sleep Apnea Syndrome/ *Nose Obstruction
ER  - 

TY  - JOUR
AN  - 960845
ID  - OI:Source: NLM. PMC2424821
TI  - Measurement of the effects of a single dose of prazosin on the cerebral blood flow in hypertensive patients
AU  - Rutland MD
AU  - Lee TY
AU  - Nimmon CC
AU  - Granowska M
AU  - Britton KE
PY  - 1980
SP  - 818-822
JF  - Postgraduate medical journal
VL  - 56
IS  - 662
N2  - It was considered that the first dose reaction occurring with prazosin may have been due either to hypotension or to a specific reduction in cerebral blood flow. The development of a quantitative non-invasion nuclear medicine technique for cerebral flow has now made it possible to investigate the effects of prazosin on cerebral blood flow in hypertensive patients. This double-blind study showed a significant decrease in BP and a small just significant increase in cerebral blood flow following a single 1-mg dose of prazosin, when compared with a placebo. From these results, it is unlikely that the first dose reactions which occurred with prazosin were due to a specific reduction in cerebral blood flow.
SN  - 0032-5473
DB  - From MEDLINE, a database of the U.S. National Library of Medicine.
DO  - 10.1136/pgmj.56.662.818
DP  - 1980 Dec
C1  - 7022420
CC  - SR-HTN
DE  - RCT
PT  - Clinical Trial
PT  - Journal Article
PT  - Randomized Controlled Trial
PT  - Research Support, Non-U.S. Gov't
MC  - Adult
MC  - Humans
MC  - Middle Aged
MH  - Cerebrovascular Circulation /*drug effects
MH  - Clinical Trials as Topic
MH  - Dose-Response Relationship, Drug
MH  - Double-Blind Method
MH  - Hypertension /*drug therapy
MH  - Prazosin /administration & dosage /*therapeutic use
MH  - Quinazolines /*therapeutic use
MH  - Radioisotopes
CNO  - CN-00025774
PMC  - 2424821
ER  - 

TY  - JOUR
AN  - 961490
TI  - Experience with prostacyclin in cardiopulmonary bypass in dog and man
AU  - Longmore DB
PY  - 1981
SP  - 399-412
JF  - Philosophical transactions of the Royal Society of London. Series B, Biological sciences
VL  - 294
IS  - 1072
N2  - The activation and disruption of platelets resulting from contact with bypass equipment is responsible for bleeding problems after open-heart surgery and for vascular injury leading to cerebral damage. This paper presents experimental and clinical evidence for the benefits of the preservation of platelets by prostacyclin (PGI2) during cardiopulmonary bypass operations. Work with dogs showed that PGI2 was more effective than heparin in maintaining the numbers and aggregability of the platelet population, but by far the most effective was a combination of the two agents. A subsequent double-blind clinical trial on 24 patients undergoing coronary vein grafts, in which the combination was compared with heparin alone, confirmed these findings in man. In the presence of PGI2, platelet numbers and aggregability were preserved, with a consequent reduction in blood loss. Significantly fewer reinforcing doses of heparin were required by the PGI2 group. The integrity of platelets in the presence of PGI2 was reflected by the lack of micro-aggregates and fibrin deposits on arterial line filters. In both the human and dog studies, PGI2 was shown, by the cultured foetal mouse heart test, to prevent the release of circulating cardiotoxic factors during bypass. The known vasodilator effect of PGI2 was observed but caused no clinical problems. An unexpected feature was the maintenance of perfusion pressure without the need for additional fluid. This may indicate that PGI2 reduces capillary permeability.
DB  - From MEDLINE, a database of the U.S. National Library of Medicine.
DO  - 10.1098/rstb.1981.0116
DP  - 1981 Aug 18
LA  - eng
C1  - 6117901
CC  - SR-ANAESTH // SR-VASC
PT  - Clinical Trial
PT  - Controlled Clinical Trial
PT  - Journal Article
MC  - Adult
MC  - Animals
MC  - Humans
MC  - Male
MC  - Middle Aged
MH  - Blood Platelets /*drug effects
MH  - *Cardiopulmonary Bypass
MH  - Coronary Artery Bypass /*methods
MH  - Dogs
MH  - Drug Therapy, Combination
MH  - Epoprostenol /*therapeutic use
MH  - Heparin /therapeutic use
MH  - Postoperative Complications /prevention & control
MH  - Prostaglandins /*therapeutic use
KY  - Adult
Animal
Blood Platelets/de [Drug Effects]
Cardiopulmonary Bypass
Coronary Artery Bypass/mt [Methods]
Dogs
Drug Therapy,Combination
Epoprostenol/tu [Therapeutic Use]
Heparin/tu [Therapeutic Use]
human
Male
Middle Age
Postoperative Complications/pc [Prevention & Control]
Prostaglandins/tu [Therapeutic Use]
CNO  - CN-00026421
ER  - 

TY  - JOUR
AN  - 962161
ID  - CN-00027092
TI  - Sleep and breathing disturbance secondary to nasal obstruction
AU  - Olsen KD
AU  - Kern EB
AU  - Westbrook PR
PY  - 1981
SP  - 804-810
JF  - Otolaryngology--head and neck surgery
VL  - 89
IS  - 5
N2  - The purpose of this study was to determine the effect of acute nasal obstruction on sleep and breathing in eight normal persons. The subjects were randomized into two groups. One night the subject was studied with the nose open and a second night with the nose obstructed. The electroencephalogram, electrocardiogram, inspiratory effort, nasal and oral airflow, and oxygen saturation were monitored. Sleep proved to be both subjectively and objectively disturbed. The subjects with the nose obstructed awoke more often, had a greater number of changes in sleep stage, had a prolongation of rapid-eye-movement (REM) latency, and spent a greater amount of time in stage I non-REM sleep (light sleep). Acute nasal obstruction caused a statistically significant increase in the number of partial and total obstructive respiratory events (obstructive hypopnea and obstructive apnea). Sleep apnea developed in one subject during this study merely on the basis of acute nasal obstruction.
DB  - From MEDLINE, a database of the U.S. National Library of Medicine.
DO  - 10.1177/019459988108900522
DP  - 1981 Sep-Oct
LA  - eng
C1  - 6799913
C2  - 1982017631
CC  - SR-AIRWAYS
DE  - RCT
PT  - Clinical Trial
PT  - Journal Article
PT  - Randomized Controlled Trial
MC  - Adult
MC  - Humans
MC  - Male
MC  - Middle Aged
MH  - Airway Obstruction /*complications
MH  - Electroencephalography
MH  - Intermittent Positive-Pressure Breathing /methods
MH  - Mouth Breathing /etiology
MH  - *Nose
MH  - Sleep /*physiology
MH  - Sleep Apnea Syndromes /*etiology
MH  - Sleep Wake Disorders /*etiology
KY  - Airway Obstruction [complications]Electroencephalography
KY  - Intermittent Positive-Pressure Breathing [methods]Mouth Breathing [etiology]NoseSleep [physiology]Sleep Apnea Syndromes [etiology]Sleep Disorders [etiology]AdultHumansMaleMiddle Aged
CNO  - CN-00027092
EMT  - Adult/ *Airway Obstruction/Co [Complications]/ Electroencephalography/ Human/ Intermittent Positive-Pressure Breathing/Mt [Methods]/ Male/ Middle Age/ Mouth Breathing/Et [Etiology]/ *Nose/ *Sleep/Ph [Physiology]/ *Sleep Apnea Syndromes/Et [Etiology]/ *Sleep Disorders/Et [Etiology]
ER  - 

TY  - JOUR
AN  - 963064
ID  - 570
TI  - Beneficial effects of adrenergic blockade in patients with subarachnoid haemorrhage
AU  - Walter P
AU  - Neil-Dwyer G
AU  - Cruickshank JM
PY  - 1982
SP  - 1661-1664
JF  - British medical journal (Clinical research ed.)
VL  - 284
IS  - 6330
N2  - A total of 148 patients presenting within 48 hours of subarachnoid haemorrhage were assigned at random to receive standard management only or standard management and treatment with the adrenergic-blocking agents propranolol and phentolamine (or propranolol alone) for three weeks. One hundred and thirty-four patients completed the study. Assessment at four weeks showed a strong trend for less neurological deficit in the treated group, almost statistically significant (p=0.053) in the women. During the first month the treated group suffered fewer episodes of clinical deterioration consistent with cerebral arterial spasm: thus more treated patients underwent operation and those who did had a better outcome (p=0.030). At one year fewer were dead or disabled (unable to work) in the treated group; a significant difference for women (p=0.030). Possible mechanisms for these actions may include a reduction in pulmonary oedema, prevention of myocardial infarcts, a reduction in plasma renin activity, nd a reduction in cerebral oxygen requirements. It is concluded that early adrenergic blockade benefits patients (particularly women) with subarachnoid haemorrhage for up to one year in terms of lesser neurological deficit. Beta-blocker rather than alpha-blockade appears to be the useful component. A randomised, blind extension of the present study using long-acting propranolol and placebo has shown a significant (p=0.026) decrease in deaths and significantly (p=0.003) fewer poor results in the treatment group.
DB  - From MEDLINE, a database of the U.S. National Library of Medicine.
DO  - 10.1136/bmj.284.6330.1661
DP  - 1982 Jun 05
LA  - eng
C1  - 6805647
C2  - 1982133191
CC  - SR-STROKE
PT  - Clinical Trial
PT  - Journal Article
PT  - Randomized Controlled Trial
MC  - Adult
MC  - Aged
MC  - Female
MC  - Humans
MC  - Male
MC  - Middle Aged
MH  - Adolescent
MH  - Aneurysm /complications /surgery
MH  - Clinical Trials as Topic
MH  - Double-Blind Method
MH  - Drug Therapy, Combination
MH  - Phentolamine /*therapeutic use
MH  - Propranolol /*therapeutic use
MH  - Prospective Studies
MH  - Subarachnoid Hemorrhage /complications /*drug therapy
CNO  - CN-00027996
PMC  - 1498581
ER  - 

TY  - JOUR
AN  - 963271
TI  - Short-term respiratory effects of 0.12 ppm ozone exposure in volunteers with chronic obstructive pulmonary disease
AU  - Linn WS
AU  - Fischer DA
AU  - Medway DA
AU  - Anzar UT
AU  - Spier CE
AU  - Valencia LM
AU  - Venet TG
AU  - Hackney JD
PY  - 1982
SP  - 658-663
JF  - American review of respiratory disease
VL  - 125
IS  - 6
N2  - Twenty-five volunteers with chronic obstructive pulmonary disease of mild to moderately severe degree underwent 1-h exposures to 0.12 ppm ozone (O2) in purified air with intermittent mild exercise. Their responses were assessed in terms of forced expiratory performance, ear oximetry, and reported symptoms. Control studied consisted of similar exposures to purified air alone. Control studies were separated from O2 exposures by 1 month, and the order was randomized. All studies took place in a controlled-environment chamber, and were preceded by approximately 1 h of rest in a purified-air environment. No significant disturbances in forced expiratory performance or symptoms attributable to O2 exposure were found. A slight but significant tendency to decreased arterial hemoglobin oxygen saturation (SaO2) during exercise in O2 was observed. The decrement in SaO2 with O2 relative to clean air (mean 1.3%) was near the limit of resolution of the ear oximeter test and was detected by signal averaging, thus its physiologic or clinical significance is uncertain.
DB  - From MEDLINE, a database of the U.S. National Library of Medicine.
DO  - 10.1164/arrd.1982.125.6.658
DP  - 1982 Jun
LA  - eng
C1  - 7091871
C2  - 1982160462
CC  - SR-AIRWAYS
DE  - RCT
PT  - Clinical Trial
PT  - Journal Article
PT  - Randomized Controlled Trial
PT  - Research Support, U.S. Gov't, Non-P.H.S.
MC  - Adult
MC  - Aged
MC  - Female
MC  - Humans
MC  - Male
MC  - Middle Aged
MH  - Forced Expiratory Volume
MH  - Lung Diseases, Obstructive /blood /*physiopathology
MH  - Maximal Midexpiratory Flow Rate
MH  - Oximetry
MH  - Oxygen /blood
MH  - Ozone /*adverse effects
MH  - Peak Expiratory Flow Rate
MH  - Physical Exertion
MH  - Respiration
MH  - *Respiratory Function Tests
MH  - Vital Capacity
KY  - Adult/ Aged/ Exertion/ Female/ Forced Expiratory Volume/ Human/ Lung Diseases, Obstructive/Bl [Blood]/ *Lung Diseases, Obstructive/Pp [Physiopathology]/ Male/ Maximal Midexpiratory Flow Rate/ Middle Age/ Oximetry/ Oxygen/Bl [Blood]/ *Ozone/Ae [Adverse Effects]/ Peak Expiratory Flow Rate/ Respiration/ *Respiratory Function Tests/ Support, U.s. Gov't, Non-P.h.s./ Vital Capacity
CNO  - CN-00028203
ER  - 

TY  - JOUR
AN  - 963471
TI  - Effects of acute and chronic treatment with (-)eburnamonine on the tissue supply of oxygen
AU  - Ferretti PG
AU  - Bia A
AU  - Bufalino L
AU  - Cavrini P
AU  - Cucinotta D
PY  - 1982
SP  - 119-126
JF  - Pharmatherapeutica
VL  - 3
IS  - 2
N2  - Recent research has demonstrated the major role of oxygen in the maintenance of normal cerebral function in the elderly and considerable importance has been attributed to the action of intra-erythrocytic 2-3 diphosphoglycerate (2-3 DPG) in favouring the availability of oxygen to the tissues. This property is reportedly helped or potentiated by the pharmacological action of some eumetabolic vasoregulator drugs. According to numerous clinical trials, (-)eburnamonine possesses this property. A two-part study was carried out in elderly volunteers: a double-blind randomized trial on 20 patients treated acutely (10 with an infusion of 100 mg (-)eburnamonine vs 10 controls) and a within-patients crossover trial on 10 patients treated chronically by the oral route. The results showed a significant increase in the 2-3 DPG values and a beneficial modification of P50 after (-)eburnamonine, probably dependent both on the dose and mode of administration. The effect of the drug was much more marked but more fleeting after acute administration and less intense but more lasting after chronic administration. The latter mode of treatment is of interest in view of the therapeutic effects on several symptoms of senile chronic cerebral insufficiency.
SN  - 0308-051X (Print)
DB  - From MEDLINE, a database of the U.S. National Library of Medicine.
DP  - 1982
LA  - eng
C1  - 7100223
CC  - HS-HANDSRCH // SR-COMPMED // SR-DEMENTIA
DE  - RCT
PT  - Clinical Trial
PT  - Journal Article
PT  - Randomized Controlled Trial
MC  - Aged
MC  - Humans
MH  - 2,3-Diphosphoglycerate
MH  - Diphosphoglyceric Acids /blood
MH  - Double-Blind Method
MH  - Oxygen Consumption /*drug effects
MH  - Oxyhemoglobins /metabolism
MH  - Random Allocation
MH  - Time Factors
MH  - Vasodilator Agents /*pharmacology
MH  - Vinca Alkaloids /*pharmacology
CNO  - CN-00028403
ER  - 

TY  - JOUR
AN  - 964363
TI  - Etiologic factors in neuropsychiatric complications associated with cardiopulmonary bypass
AU  - Slogoff S
AU  - Girgis KZ
AU  - Keats AS
PY  - 1982
SP  - 903-911
JF  - Anesthesia and analgesia
VL  - 61
IS  - 11
N2  - A prospective study of 204 patients undergoing operations requiring cardiopulmonary bypass was undertaken to determine the incidence and etiologic factors leading to postperfusion cerebral dysfunction and to determine whether pretreatment with thiopental, 15 mg/kg, would reduce the incidence. Patients were randomly assigned to a control (diazepam) or study (thiopental) group and were treated identically except for the drug administered. Patients were examined neurologically on the 1st and 4th postoperative day and a psychometric test was administered on the 4th day. Although fewer neuropsychiatric complications were present in patients given thiopental, the difference was not significant. The overall incidence of cerebral dysfunction attributable to cardiopulmonary bypass alone was 16.2% for transient and 6.4% for persistent dysfunction (present at the 10th postoperative day). The incidence of postoperative cerebral dysfunction was more than twice as high in patients undergoing intracardiac than in patients having extracardiac operations and more than 4 times as high in patients more than 60 years of age than in younger patients. Perfusion pressure less than 50 torr with hematocrit less than 30% was not related to development of postoperative cerebral dysfunction. The data suggest that air or particulate emboli originating within the heart or aorta are the major causes of postbypass cerebral dysfunction.
DB  - From MEDLINE, a database of the U.S. National Library of Medicine.
DP  - 1982 Nov
C1  - 6753642
C2  - 1982253919
PT  - Clinical Trial
PT  - Journal Article
PT  - Randomized Controlled Trial
MC  - Adult
MC  - Female
MC  - Humans
MC  - Male
MC  - Middle Aged
MH  - Brain Diseases /*etiology /prevention & control
MH  - Cardiopulmonary Bypass /*adverse effects /psychology
MH  - Clinical Trials as Topic
MH  - Diazepam /*therapeutic use
MH  - Psychophysiologic Disorders /*etiology /prevention & control
MH  - Thiopental /*therapeutic use
CNO  - CN-00029297
ER  - 

TY  - JOUR
AN  - 964494
TI  - The effect of etidronate disodium (EHDP) on retinopathy in insulin-dependent diabetic patients
AU  - Nielsen NV
AU  - Ditzel J
AU  - Jensen S
AU  - Kjaergaard JJ
PY  - 1982
SP  - 60-63
JF  - Albrecht von Graefes Archiv fur klinische und experimentelle Ophthalmologie [Graefe's archive for clinical and experimental ophthalmology]
VL  - 219
IS  - 2
N2  - In a randomized double-blind study the effect of etidronate disodium (EHDP) on retinopathy, plasma inorganic phosphate and blood oxygen transport was assessed in 26 insulin-dependent diabetic patients. Following 6 months of EHDP administration, plasma inorganic phosphate had increased significantly (1.48 vs 1.14 mmol/l; P less than 0.01). Red cell, 2,3-diphosphoglycerate concentration (16.9 vs 15.1 mumol/g Hb; P less than 0.01) and the haemoglobin-oxygen affinity measured by pO2 at 50% oxygen saturation (P50) had also increased significantly (27.5 vs 26.3 mmHg; P less than 0.01). No changes had occurred in mean blood glucose and haemoglobin A1c concentrations, indicating a comparable degree of glucose regulation. Following 6 months of EHDP administration an association was found between improvement in retinopathy and the increase in plasma inorganic phosphate.
DB  - From MEDLINE, a database of the U.S. National Library of Medicine.
DO  - 10.1007/bf02173441
DP  - 1982
LA  - eng
C1  - 6814984
C2  - 1982196056
CC  - SR-ENDOC // SR-EYES
PT  - Clinical Trial
PT  - Journal Article
PT  - Randomized Controlled Trial
PT  - Research Support, Non-U.S. Gov't
MC  - Adult
MC  - Female
MC  - Humans
MC  - Male
MC  - Middle Aged
MH  - 2,3-Diphosphoglycerate
MH  - Blood Glucose
MH  - Diabetic Retinopathy /*drug therapy
MH  - Diphosphoglyceric Acids /blood
MH  - Double-Blind Method
MH  - Etidronic Acid /*therapeutic use
MH  - Oxygen Consumption
MH  - Partial Pressure
MH  - Phosphates /blood
MH  - Random Allocation
CNO  - CN-00029428
ER  - 

TY  - JOUR
AN  - 964949
ID  - OI:Source: NLM. PMC1546618
TI  - Nifedipine in hypertensive emergencies
AU  - Bertel O
AU  - Conen D
AU  - Radu EW
AU  - Muller J
AU  - Lang C
AU  - Dubach UC
PY  - 1983
SP  - 19-21
JF  - British medical journal (Clinical research ed.)
VL  - 286
IS  - 6358
N2  - The effects and safety of using oral nifedipine 10-20 mg as acute antihypertensive treatment were studied in a single-blind placebo-controlled study of 25 consecutive patients with very high blood pressure requiring emergency reduction. In addition the effect of this treatment on cerebral blood flow was investigated using xenon-133 in 10 patients randomly allocated to receive oral nifedipine or intravenous clonidine. Whereas placebo did not alter the blood pressure, oral nifedipine significantly reduced the systolic and diastolic blood pressures in all 25 patients (from 221 +/- 22/126 +/- 14 mm Hg to 152 +/- 20/89 +/- 12 mm Hg after 30 minutes, p less than 0.001). Heart rate increased from 74 +/- 11 to 84 +/- 11 beats/minute (p less than 0.01); this effect was inversely related to age (r = -0.65, p less than 0.01). The falls in systolic and diastolic blood pressures were closely related to the blood pressures before treatment ) r = 0.67, p less than 0.001 for systolic, and r = -0.58, p less than 0.01 for diastolic values). No serious unwanted effects were observed. Measurement of cerebral blood flow after nifedipine showed an increase in flow in four out of five patients. Clonidine, by contrast, reduced cerebral blood flow in all patients by up to 28%. Nifedipine is a simple, effective, and safe alternative drug for managing hypertensive emergencies, especially when continuous monitoring of the patient cannot be guaranteed.
SN  - 0267-0623 (Print) // 0267-0623 (Linking)
UR  - http://ovidsp.ovid.com/ovidweb.cgi?T=JS&CSC=Y&NEWS=N&PAGE=fulltext&D=med2&AN=6401442
DB  - From MEDLINE, a database of the U.S. National Library of Medicine.
DO  - 10.1136/bmj.286.6358.19
DP  - 1983 Jan 1
LA  - eng
C1  - 6401442
CC  - SR-HTN
DE  - RCT
PT  - Clinical Trial
PT  - Journal Article
PT  - Randomized Controlled Trial
MC  - Adult
MC  - Aged
MC  - Humans
MC  - Middle Aged
MH  - Adult
MH  - Aged
MH  - Blood Pressure/drug effects
MH  - Cerebrovascular Circulation/drug effects
MH  - Clinical Trials as Topic
MH  - Clonidine/therapeutic use
MH  - Emergencies
MH  - Heart Rate/drug effects
MH  - Humans
MH  - Hypertension/*drug therapy
MH  - Middle Aged
MH  - Nifedipine/*therapeutic use
MH  - Pyridines/*therapeutic use
MH  - Random Allocation
CNO  - CN-00029884
PMC  - 1546618
RTY  - Journal article
ER  - 

TY  - JOUR
AN  - 965897
TI  - Effects of midazolam on cerebral hemodynamics and cerebral vasomotor responsiveness to carbon dioxide
AU  - Forster A
AU  - Juge O
AU  - Morel D
PY  - 1983
SP  - 246-249
JF  - Journal of cerebral blood flow and metabolism
VL  - 3
IS  - 2
N2  - Although it is known that hypercarbia increases and benzodiazepines decrease cerebral blood flow (CBF), the effects of benzodiazepines on CBF responsiveness to CO2 are not well documented. The influence on CBF and CBF-CO2 sensitivity of placebo or midazolam, which is a new water-soluble benzodiazepine, was measured in eight healthy volunteers using the noninvasive 133Xe inhalation method for CBF determination. Under normocarbia, midazolam decreased CBF from 40.6 +/- 3.2 to 27.0 +/- 5.0 ml 100 g-1 min-1 (means +/- SD). At a later session under hypercarbia, CBF was 58.8 +/- 4.4 ml 100 g-1 min-1 after administration of placebo, and 49.1 +/- 10.2 ml 100 g-1 min-1 after midazolam. The mean of the slopes correlating PaCO2 and CBF was significantly steeper with midazolam (2.5 +/- 1.2 ml 100 g-1 min-1 mm Hg-1) than with placebo (1.5 +/- 0.4 ml 100 g-1 min-1 mm Hg-1). Our results suggest that midazolam may be a safe agent to use in patients with intracranial hypertension, since it decreases CBF and thus cerebral blood volume; however, it should be administered with caution in nonventilated patients with increased intracranial pressure, since its beneficial effects on cerebrovascular tone can be readily counteracted by the increase in arterial CO2 tension induced by this drug.
DB  - From MEDLINE, a database of the U.S. National Library of Medicine.
DO  - 10.1038/jcbfm.1983.33
DP  - 1983 Jun
C1  - 6404914
PT  - Clinical Trial
PT  - Controlled Clinical Trial
PT  - Journal Article
MC  - Adult
MC  - Female
MC  - Humans
MC  - Male
MH  - Arteries
MH  - Benzodiazepines /*pharmacology
MH  - Carbon Dioxide /*pharmacology
MH  - Cerebrovascular Circulation /*drug effects
MH  - Hemodynamics /drug effects
MH  - Midazolam
MH  - Partial Pressure
MH  - Vasomotor System /*drug effects
CNO  - CN-00030834
ER  - 

TY  - JOUR
AN  - 966291
TI  - Aerosolized ribavirin treatment of infants with respiratory syncytial viral infection. A randomized double-blind study
AU  - Hall CB
AU  - McBride JT
AU  - Walsh EE
AU  - Bell DM
AU  - Gala CL
AU  - Hildreth S
AU  - Ten Eyck LG
AU  - Hall WJ
PY  - 1983
SP  - 1443-1447
JF  - New England journal of medicine
VL  - 308
IS  - 24
N2  - We evaluated a new antiviral agent, ribavirin, in the treatment of infants hospitalized with lower-respiratory-tract disease from respiratory syncytial virus. Ribavirin or placebo was administered to 33 infants in a double-blind manner by continuous aerosol for three to six days. Seventeen infants were treated with placebo, and 16 with ribavirin. By the end of treatment, infants receiving ribavirin had significantly greater improvement in their overall score for severity of illness, in lower-respiratory-tract signs, and in arterial oxygen saturation. Viral shedding was also diminished in the treated groups as compared with the placebo group. No side effects or toxicity were associated with the aerosol therapy. Isolates of respiratory syncytial virus obtained from the infants over the course of therapy showed no change in sensitivity to ribavirin.
DB  - From MEDLINE, a database of the U.S. National Library of Medicine.
DO  - 10.1056/NEJM198306163082403
DP  - 1983 Jun 16
LA  - eng
C1  - 6343860
C2  - 1983172294
CC  - SR-ARI // SR-CHILD
DE  - RCT
TO  - Aerosolized ribavirin treatment of infants with respiratory syncytial viral infection. A randomized double-blind study
PT  - Clinical Trial
PT  - Journal Article
PT  - Randomized Controlled Trial
PT  - Research Support, Non-U.S. Gov't
PT  - Research Support, U.S. Gov't, P.H.S.
MC  - Child, Preschool
MC  - Female
MC  - Humans
MC  - Infant
MC  - Male
MH  - Aerosols
MH  - Antiviral Agents /*administration & dosage
MH  - Clinical Trials as Topic
MH  - Double-Blind Method
MH  - Infant, Newborn
MH  - Random Allocation
MH  - Respiratory Syncytial Viruses /isolation & purification
MH  - Respiratory Tract Infections /*drug therapy
MH  - Respirovirus Infections /*drug therapy
MH  - Ribavirin /*administration & dosage
MH  - Ribonucleosides /*administration & dosage
CNO  - CN-00031228
ER  - 

TY  - JOUR
AN  - 966949
TI  - Methazolamide and acetazolamide in acute mountain sickness
AU  - Wright AD
AU  - Bradwell AR
AU  - Fletcher RF
PY  - 1983
SP  - 619-621
JF  - Aviation, space, and environmental medicine
VL  - 54
IS  - 7
N2  - Methazolamide (150 mg/d) was as effective as acetazolamide (500 mg/d) in preventing the symptoms of acute mountain sickness in 20 subjects ascending to 4985 m. PaO2 and oxygen saturation levels were similar on the two drugs but the fall in PaCO2 was greater on acetazolamide. Paraesthesiae, a side-effect of carbonic anhydrase inhibitors, tended to be less at high altitude on methazolamide and was significantly less when taking 100 mg/d at low altitude. It is likely that paraesthesiae is similar on the two drugs when given in doses that affect blood gases equally.
DB  - From MEDLINE, a database of the U.S. National Library of Medicine.
DP  - 1983 Jul
C1  - 6349608
CC  - SR-EMERG
PT  - Clinical Trial
PT  - Comparative Study
PT  - Controlled Clinical Trial
PT  - Journal Article
PT  - Research Support, Non-U.S. Gov't
MC  - Adult
MC  - Female
MC  - Humans
MC  - Male
MC  - Middle Aged
MH  - Acetazolamide /adverse effects /*therapeutic use
MH  - Altitude Sickness /*drug therapy
MH  - Clinical Trials as Topic
MH  - Hypoxia /*drug therapy
MH  - Methazolamide /adverse effects /*therapeutic use
MH  - Mountaineering
MH  - Paresthesia /chemically induced
MH  - Thiadiazoles /*therapeutic use
MH  - Time Factors
CNO  - CN-00031886
RTY  - Journal articles
ER  - 

TY  - JOUR
AN  - 967135
TI  - A comparison of nifedipine and isosorbide dinitrate in angina pectoris with particular reference to arterial oxygen saturation
AU  - Tirlapur VG
AU  - Mir MA
PY  - 1983
SP  - 30-34
JF  - Postgraduate medical journal
VL  - 59 Suppl 2
IS  - 59 Suppl 2
N2  - To explore beneficial and harmful effects of various combinations of antianginal drugs, we compared antianginal and cardiorespiratory effects of nifedipine and isosorbide dinitrate in low and high doses in combination with nadolol, a long acting beta-adrenoceptor blocker in a double-blind study in 19 patients with stable angina pectoris. Nadolol alone and in combination with the other two drugs reduced anginal attack rate and glyceryl trinitrate consumption; the high dose isosorbide dinitrate showed a further significant (P less than 0.05) reduction in both but the high dose nifedipine did not show such a trend. sigma ST depression (all leads) was significantly (P less than 0.05) more reduced by the high dose nifedipine than by the same dose of isosorbide dinitrate in combination with nadolol. Nadolol reduced forced expiratory volume in one sec (FEV1) slightly and this effect was reversed both by isosorbide and nifedipine. Isosorbide dinitrate in combination with nadolol reduced the basal and post-exercise arterial oxygen saturation (SaO2) whereas nifedipine did not reduce the mean SaO2 below the pre-trial level. A significantly greater sigma ST depression was associated with a lower post-exercise SaO2 (less than or equal to 92%) during all treatment periods but the fall of SaO2 occurred more often during isosorbide than during nifedipine treatment periods. These studies show that both isosorbide dinitrate and nifedipine enhance antianginal efficacy of nadolol. Isosorbide dinitrate, unlike nifedipine, reduces SaO2 which is associated with a greater sigma ST depression.
DB  - From MEDLINE, a database of the U.S. National Library of Medicine.
DP  - 1983
LA  - eng
C1  - 6136959
CC  - SR-VASC
PT  - Clinical Trial
PT  - Comparative Study
PT  - Journal Article
PT  - Randomized Controlled Trial
MC  - Adult
MC  - Aged
MC  - Female
MC  - Humans
MC  - Male
MC  - Middle Aged
MH  - Adrenergic beta-Antagonists /therapeutic use
MH  - Angina Pectoris /blood /*drug therapy
MH  - Drug Therapy, Combination
MH  - Isosorbide Dinitrate /*therapeutic use
MH  - Nadolol
MH  - Nifedipine /*therapeutic use
MH  - Oxygen /blood
MH  - Partial Pressure
MH  - Propanolamines /therapeutic use
MH  - Pyridines /*therapeutic use
KY  - Adrenergic beta Antagonists therapeutic use
Adult
Aged
Angina Pectoris blood
Drug Therapy,Combination
Middle Age
Oxygen blood
Partial Pressure
Propanolamines therapeutic use
Angina Pectoris drug therapy
Isosorbide Dinitrate therapeutic use
Nifedipine therapeutic use
Pyridines therapeutic use
Nifedipine
Angina Pectoris
Oxygen
Patients
Depression
CNO  - CN-00032072
ER  - 

TY  - JOUR
AN  - 967298
TI  - Medroxyprogesterone acetate and COPD. Effect on breathing and oxygenation in sleeping and awake patients
AU  - Dolly FR
AU  - Block AJ
PY  - 1983
SP  - 394-398
JF  - Chest
VL  - 84
IS  - 4
N2  - The effects of oral medroxyprogesterone acetate (MPA) (20 mg three times daily) were assessed on sleep-disordered breathing and on arterial blood gas levels in awake patients with chronic obstructive pulmonary disease (COPD). Seventeen men and two women (mean baseline PaO2, 65 mm Hg; PaCO2, 41 mm Hg; and FEV1/FVC ratio, 48 percent) participated in a double-blind, placebo-controlled, randomized study. After an initial night of polysomnography and daytime arterial blood gas analysis, the patients were randomized to receive either MPA or an identical placebo for one month; the studies were then repeated. The alternate compound was given for an additional month, and the studies were performed a third time. MPA in awake patients was associated with an increased mean PaO2 value, reduced PaCO2, and increased pH. Although there was no significant change in the number of episodes of sleep apnea, hypopnea, desaturation, or the minimal saturation, MPA marginally decreased the number of minutes of total sleep time when oxygen saturation was less than 90 percent (p = .06). In conclusion, MPA improves oxygenation and CO2 elimination and increases the pH in awake patients with COPD, but during sleep, does not significantly affect disordered breathing and only marginally improves desaturation.
SN  - 0012-3692
DB  - From MEDLINE, a database of the U.S. National Library of Medicine.
DO  - 10.1378/chest.84.4.394
DP  - 1983 Oct
LA  - eng
C1  - 6617274
C2  - 1984007992
CC  - SR-AIRWAYS
DE  - RCT
PT  - Clinical Trial
PT  - Journal Article
PT  - Randomized Controlled Trial
MC  - Aged
MC  - Female
MC  - Humans
MC  - Male
MC  - Middle Aged
MH  - Acid-Base Equilibrium
MH  - Forced Expiratory Volume
MH  - Heart Ventricles /drug effects
MH  - Lung Diseases, Obstructive /*drug therapy
MH  - Medroxyprogesterone /*therapeutic use
MH  - Myocardial Contraction /drug effects
MH  - Sleep, REM /drug effects
MH  - Smoking
RT  - Journal
CA  - VA Medical Center, Gainesville, FL 32602; United States of America.
CNO  - CN-00032235
EMT  - *pharmacotherapy/ *Drug Efficacy/ *Lung Function/ *Hypercapnia/ *Chronic Obstructive Lung Disease/ *Polysomnography/ *Oxygenation/ *Double Blind Procedure/ *Medroxyprogesterone Acetate/ *Breathing/ *Placebo/ Sleep/ Wakefulness
ER  - 

TY  - JOUR
AN  - 967494
TI  - Psychologic effects of continuous and nocturnal oxygen therapy in hypoxemic chronic obstructive pulmonary disease
AU  - Heaton RK
AU  - Grant I
AU  - McSweeny AJ
AU  - Adams KM
AU  - Petty TL
PY  - 1983
SP  - 1941-1947
JF  - Archives of internal medicine
VL  - 143
IS  - 10
N2  - The Nocturnal Oxygen Therapy Trial (NOTT) showed previously that patients with hypoxemic chronic obstructive pulmonary disease (COPD) frequently suffered from neuropsychologic deficit and experienced disturbed mood, personality, and life quality. The present study has followed up 150 NOTT patients six months after they were randomized to continuous oxygen treatment (COT) or nocturnal oxygen treatment (NOT). Tested off oxygen, 42% showed modest neuropsychologic improvement after six months of therapy, and the rates for COT and NOT were comparable. A subsample (n = 37) was examined a third time, after 12 months of treatment. At this point patients receiving COT registered better neuropsychologic performance than those receiving NOT. Concurrently, the COT group began showing improved survival. Despite mild neuropsychologic improvement, patients reported little change in emotional status or life quality. It is concluded that prolonged oxygen treatment is associated with small but definite improvement in brain functioning among patients with hypoxemic COPD, and that COT might have some advantage over NOT in enhancing neuropsychologic functioning as well as survival.
DB  - From MEDLINE, a database of the U.S. National Library of Medicine.
DP  - 1983 Oct
LA  - eng
C1  - 6625781
C2  - 1983238924
CC  - SR-AIRWAYS
DE  - RCT
PT  - Clinical Trial
PT  - Journal Article
PT  - Randomized Controlled Trial
PT  - Research Support, U.S. Gov't, P.H.S.
MC  - Female
MC  - Humans
MC  - Male
MC  - Middle Aged
MH  - Cognition /*physiology
MH  - Hypoxia /complications /*therapy
MH  - Lung Diseases, Obstructive /complications /*therapy
MH  - Mental Disorders /etiology /*therapy
MH  - Night Care
MH  - *Oxygen Inhalation Therapy
MH  - Personality
MH  - Quality of Life
KY  - Anoxemia/Co [Complications]/ *Anoxemia/Th [Therapy]/ *Cognition/Ph [Physiology]/ Female/ Human/ Lung Diseases, Obstructive/Co [Complications]/ *Lung Diseases, Obstructive/Th [Therapy]/ Male/ Mental Disorders/Et [Etiology]/ *Mental Disorders/Th [Therapy]/ Middle Age/ Night Care/ *Oxygen Inhalation Therapy/ Personality/ Quality of Life/ Support, U.s. Gov't, P.h.s.
CNO  - CN-00032431
ER  - 

TY  - JOUR
AN  - 967589
TI  - High-frequency jet ventilation. A prospective randomized evaluation
AU  - Carlon GC
AU  - Howland WS
AU  - Ray C
AU  - Miodownik S
AU  - Griffin JP
AU  - Groeger JS
PY  - 1983
SP  - 551-559
JF  - Chest
VL  - 84
IS  - 5
N2  - Three hundred nine patients were randomly allocated to two ventilatory protocols; 157 patients were supported with a volume-cycled ventilator (VCV) (Bear Medical BEAR 1) and 152 with a high-frequency jet ventilatory (HFJV) developed at our institution. The two ventilators were compared for safety, reliability, ease of use, and efficacy in maintaining gas exchange. On VCV, end points of therapy were: fractional concentration of oxygen in the inspired gas (FIo2) less than or equal to 0.40; arterial oxygen pressure (PaO2) greater than or equal to 70 mm Hg; cardiac index (CI) greater than or equal to 3.5 L/min/sq m; and spontaneous respiratory rate less than or equal to eight breaths per minute. On HFJV, end points were: FIo2 less than or equal to 0.45; arterial oxygen saturation greater than or equal to 0.90; and CI greater than or equal to 3.5 L/min/sq m. Spontaneous ventilation and pulmonary venous admixture reduction were the goals on VCV, with oxygen transport the goal on HFJV, Total duration of use of the ventilators was approximately 800 days with both types of devices; there were no technical failures, and the incidence of barotrauma was less than 5 percent. The end point of mechanical ventilation was reached by a significantly higher percentage of the patients randomized to HFJV. Patients who failed to reach the therapeutic goal within 24 hours were crossed over to the other form of support. Those crossed from VCV to HFJV improved more rapidly and in greater number than those crossed from HFJV to VCV. When survival and total duration of stay in the intensive care unit were considered, there was no difference between VCV and HFJV. Considering data on gas exchange, VCV provided a higher PaO2 at equivalent positive end-respiratory pressure than HFJV. Alveolar ventilation was slightly better on HFJV. Differences were statistically but not clinically significant. On HFJV, oxygenation and ventilation were maintained with lower peak inspiratory pressures and smaller tidal volumes than those required for VCV. This investigation proves that HFJV is a safe and reliable method to provide mechanical support which does not, at this time, offer obvious benefits over VCV.
DB  - From MEDLINE, a database of the U.S. National Library of Medicine.
DO  - 10.1378/chest.84.5.551
DP  - 1983 Nov
LA  - eng
C1  - 6628006
CC  - SR-ANAESTH // SR-EMERG
PT  - Clinical Trial
PT  - Comparative Study
PT  - Journal Article
PT  - Randomized Controlled Trial
MC  - Female
MC  - Humans
MC  - Male
MH  - Hemodynamics
MH  - Length of Stay
MH  - Prospective Studies
MH  - Pulmonary Gas Exchange
MH  - Random Allocation
MH  - Respiration, Artificial /instrumentation /*methods
MH  - Respiratory Insufficiency /mortality /*therapy
CNO  - CN-00032526
ER  - 

TY  - JOUR
AN  - 967651
TI  - Comparison of the effects of intravenous papaverine hydrochloride and oral pavabid HP capsulets on regional cerebral blood flow in normal individuals
AU  - McHenry LC
AU  - Stump DA
AU  - Howard G
AU  - Novack TT
AU  - Bivins DH
AU  - Nelson AO
PY  - 1983
SP  - 442-447
JF  - Journal of cerebral blood flow and metabolism
VL  - 3
IS  - 4
N2  - A single-blind study was conducted in 13 right-handed normal male subjects to compare the effects of oral and i.v. papaverine on regional cerebral blood flow (rCBF). Six xenon-133 inhalation rCBF measurements were performed on each subject; three tests--baseline, placebo, and drug evaluations--were carried out on each of two separate days. The oral and i.v. drugs were randomized for first-day administration. rCBF, measured as flow gray (FG), increased significantly (p less than or equal to 0.001) from baseline with both drug forms. Increases of 10.53% and 13.94% (left and right hemispheres, respectively) were demonstrated 90 min after a single 600-mg dose of oral papaverine. Increases of 5.09% and 8.69%, respectively, were recorded immediately after a single 100-mg dose of i.v. papaverine. FG also increased significantly (p less than or equal to 0.001) for both drug forms when compared to that of placebo. Placebo produced only a slight increase (not significant) with both the oral and i.v. groups. The data show increasing rCBF in normal subjects.
DB  - From MEDLINE, a database of the U.S. National Library of Medicine.
DO  - 10.1038/jcbfm.1983.70
DP  - 1983 Dec
C1  - 6630314
C2  - 1984057236
PT  - Clinical Trial
PT  - Comparative Study
PT  - Journal Article
PT  - Randomized Controlled Trial
MC  - Adult
MC  - Humans
MC  - Male
MC  - Middle Aged
MH  - Administration, Oral
MH  - Capsules
MH  - Cerebrovascular Circulation /*drug effects
MH  - Injections, Intravenous
MH  - Papaverine /*administration & dosage /blood
CNO  - CN-00032588
ER  - 

TY  - JOUR
AN  - 968294
ID  - MEDLINE 84089778
TI  - Evaluation by thoracic impedance cardiography of diazepam, placebo, and two drug combinations for intravenous sedation of dental outpatients
AU  - Dionne RA
AU  - Driscoll EJ
AU  - Butler DP
AU  - Wirdzek PR
AU  - Sweet JP
PY  - 1983
KW  - Adolescent // Adult // *Anesthesia, Dental // *Anesthesia, Intravenous // Cardiac Output // de [Drug Effects] // Cardiography, Impedance // *Diazepam // pd [Pharmacology] // Drug Combinations // Female // *Fentanyl // pd [Pharmacology] // *Heart // de [Drug Effects] // Heart Rate // de [Drug Effects] // Humans // Male // *Methohexital // pd [Pharmacology] // Placebos // Preanesthetic Medication // Stroke Volume // de [Drug Effects]
SP  - 782-788
JF  - Journal of oral and maxillofacial surgery
VL  - 41
IS  - 12
N2  - The cardiovascular and respiratory effects of three common intravenous premedicants were examined noninvasively in a population of 20 dental outpatients scheduled for surgical removal of third-molars. Two third molars from one side of the mouth were removed at each appointment. Group 1 received a diazepam titration (mean dose = 25.6 mgs) at one appointment and placebo at the other appointment. Group 2 received a combination of diazepam (12.5 mg), fentanyl (0.1 mg), and methohexital (mean dose = 18.0 mg) at one appointment and the combination of diazepam (15.0 mg) and methohexital (mean dose = 27.0 mg) at the other appointment. Noninvasive measurement of cardiac output revealed little change during intravenous drug administration, but a significant increase was seen in all groups following local anesthesia and during surgery. Heart rate was elevated and stroke volume decreased during administration of the two-drug combinations. Oxygen saturation was greatly decreased following the combination of diazepam, fentanyl, and methohexital. These findings indicate that the combination of diazepam, fentanyl, and methohexital results in decreased oxygen saturation, a transient decrease in stroke volume, and an elevated heart rate when used as an intravenous premedicant for dental outpatients.
UR  - http://onlinelibrary.wiley.com/o/cochrane/clcentral/articles/231/CN-00033231/frame.html
L2  - http://ovidsp.ovid.com/ovidweb.cgi?T=JS&CSC=Y&NEWS=N&PAGE=fulltext&D=med2&AN=6581281 // http://man-fe.hosted.exlibrisgroup.com/openurl/44MAN/44MAN_services_page?sid=OVID:medline&id=pmid:6581281&id=doi:&issn=0278-2391&isbn=&volume=41&issue=12&spage=782&pages=782-8&date=1983&title=Journal+of+Oral+%26+Maxillofacial+Surgery
DB  - From MEDLINE, a database of the U.S. National Library of Medicine.
DO  - 10.1016/s0278-2391(83)80044-5
DP  - 1983 Dec
LA  - eng
C1  - 6581281
CC  - SR-ANAESTH // SR-ORAL
DE  - RCT
PT  - Clinical Trial
PT  - Comparative Study
PT  - Controlled Clinical Trial
PT  - Journal Article
MC  - Adult
MC  - Female
MC  - Humans
MC  - Male
MH  - Adolescent
MH  - *Anesthesia, Dental
MH  - *Anesthesia, Intravenous
MH  - Cardiac Output /drug effects
MH  - Cardiography, Impedance
MH  - Diazepam /*pharmacology
MH  - Drug Combinations
MH  - Fentanyl /*pharmacology
MH  - Heart /*drug effects
MH  - Heart Rate /drug effects
MH  - Methohexital /*pharmacology
MH  - Placebos
MH  - Preanesthetic Medication
MH  - Stroke Volume /drug effects
KY  - Adolescent;Anesthesia, Dental;Anesthesia, Intravenous;Cardiac Output [drug effects];Cardiography, Impedance;Diazepam [pharmacology];Drug Combinations;Fentanyl [pharmacology];Heart [drug effects];Heart Rate [drug effects];Methohexital [pharmacology];Placebos;Preanesthetic Medication;Stroke Volume [drug effects];Adult[checkword];Female[checkword];Humans[checkword];Male[checkword]
CNO  - CN-00033231
ER  - 

TY  - JOUR
AN  - 968795
TI  - Effect of chest wall vibrations on pulmonary function in chronic bronchitis
AU  - Rivington-Law BA
AU  - Epstein SW
AU  - Thompson GL
AU  - Corey PN
PY  - 1984
SP  - 378-381
JF  - Chest
VL  - 85
IS  - 3
N2  - Manual chest wall vibration is one physiotherapeutic technique frequently employed in the management of respiratory disease. A clinical study was undertaken to examine the effects of manual chest wall vibrations on pulmonary function and arterial oxygen saturation in patients with chronic bronchitis. Twelve patients participated in a three-day experimental design where the factors of three different days and three different treatments were randomized and balanced. On one day, deep-breathing exercises were given; on another, deep-breathing exercises with vibrations; and on the remaining day, no treatment was given. Lung volumes were measured before and after each maneuver, and arterial oxygen saturation was monitored continuously. There was a significant decrease in the expiratory reserve volume (ERV) immediately following the deep-breathing exercises alone, which remained constant after the 15-minute rest period (p = 0.032). The remaining outcome parameters do not appear to be significantly affected. Chest wall vibrations do not decrease the ERV in patients with chronic bronchitis.
SN  - 0012-3692 (Print)
DB  - From MEDLINE, a database of the U.S. National Library of Medicine.
DO  - 10.1378/chest.85.3.378
DP  - 1984 Mar
LA  - eng
C1  - 6697796
C2  - 1984085325
CC  - SR-AIRWAYS // SR-COMPMED // SR-REHAB
DE  - RCT
PT  - Clinical Trial
PT  - Journal Article
PT  - Randomized Controlled Trial
PT  - Research Support, Non-U.S. Gov't
MC  - Aged
MC  - Female
MC  - Humans
MC  - Male
MC  - Middle Aged
MH  - Breathing Exercises
MH  - Bronchitis /*physiopathology /therapy
MH  - Chronic Disease
MH  - Expiratory Reserve Volume
MH  - Functional Residual Capacity
MH  - Lung /*physiopathology
MH  - *Lung Volume Measurements
MH  - Oxygen /*blood
MH  - Residual Volume
MH  - Vibration /adverse effects /*therapeutic use
KY  - Aged/ Breathing Exercises/ *Bronchitis/Pp [Physiopathology]/ Bronchitis/Th [Therapy]/ Chronic Disease/ Expiratory Reserve Volume/ Female/ Functional Residual Capacity/ Human/ *Lung/Pp [Physiopathology]/ *Lung Volume Measurements/ Male/ Middle Age/ *Oxygen/Bl [Blood]/ Residual Volume/ Support, Non-U.s. Gov't/ Vibration/Ae [Adverse Effects]/ *Vibration/Tu [Therapeutic Use]
CNO  - CN-00033732
ER  - 

TY  - JOUR
AN  - 969212
TI  - Cerebral blood flow in patients with cerebrovascular disorders: study with pentoxifylline
AU  - Hartmann A
PY  - 1981
SP  - 243-246
JF  - Ricerca in clinica e in laboratorio
VL  - 11 Suppl 1
N2  - Twenty outpatients (8 women and 12 men; age range 52-66 years) with mild to moderate degree of cerebrovascular disorders and arteriosclerotic dementia, were randomly assigned to either control or pentoxifylline group (400 mg X 3/day/4 weeks p.o.). Measurements of cerebral blood flow (133Xe) show in the right hemisphere of the treated group a significant increase of fast perfused brain substance flow (Fg) in 7 out of the 10 cases and in the left hemisphere in 4 patients. In none of all treated subjects a significant reduction of mean Fg was observed. In the control group significant increase in 1 and significant reduction in another out of 20 hemispheres was observed. As for regional data, while significant elevation of Fg was observed in 36.7% of all recorded areas (114 out of 311) after pentoxifylline, this occurred only in 6.4% in the control group. The effect of pentoxifylline on cerebral perfusion in the different areas was independent of their location but was more pronounced in hypoperfused tissue.
DB  - From MEDLINE, a database of the U.S. National Library of Medicine.
DP  - 1981
C1  - 7188111
CC  - SR-DEMENTIA
PT  - Clinical Trial
PT  - Journal Article
PT  - Randomized Controlled Trial
MC  - Aged
MC  - Female
MC  - Humans
MC  - Male
MC  - Middle Aged
MH  - Cerebrovascular Circulation /*drug effects
MH  - Dementia /drug therapy
MH  - Intracranial Arteriosclerosis /*drug therapy /physiopathology
MH  - Pentoxifylline /*therapeutic use
MH  - Theobromine /*analogs & derivatives
CNO  - CN-00034150
ER  - 

TY  - JOUR
AN  - 969367
TI  - Short-term pulmonary effects of total parenteral nutrition in children with cystic fibrosis
AU  - Mansell AL
AU  - Andersen JC
AU  - Muttart CR
AU  - Ores CN
AU  - Loeff DS
AU  - Levy JS
AU  - Heird WC
PY  - 1984
KW  - nutrition // parenteral // CYSTIC FIBROSIS // GASTROINTESTINAL & NUTRITIONAL DISORDERS // supplements // fat
SP  - 700-705
JF  - Journal of pediatrics
VL  - 104
IS  - 5
N2  - Indices of respiratory muscle strength, pulmonary function, and pulmonary diffusing capacity were measured in 11 malnourished children (age 10 to 17 years) with cystic fibrosis, before and after improvement of nutritional status with supplemental parenteral nutrients for 1 month. During this time, the children received 120% of estimated energy requirements (either 3.75% or 22.5% as lipid) and amino acids 2.5 gm/120 kcal by central venous catheter, plus as much of their usual diet as desired. With nutritional supplementation, body weight, triceps skinfold thickness, and mid-arm muscle circumference increased (mean 15%, 62%, and 95%, respectively). Maximum inspiratory airway pressure also increased (mean 29%; P less than 0.01), suggesting improvement in respiratory muscle strength. However, none of the indices of pulmonary function improved. Pulmonary diffusing capacity did not change during parenteral nutrition regardless of the amount of parenteral energy intake supplied by lipid, but arterial oxygen saturation decreased (mean of 93.5% to 91.5%; P less than 0.005). During the month following parenteral nutrition, weight, skinfold thickness, and mid-arm muscle circumference, but not MIP, decreased and arterial oxygen saturation returned to the initial value (P less than 0.01).
SN  - 0022-3476
DB  - From MEDLINE, a database of the U.S. National Library of Medicine.
DO  - 10.1016/s0022-3476(84)80947-6
DP  - 1984 May
LA  - eng
C1  - 6425480
CC  - SR-CF // SR-CHILD
PT  - Clinical Trial
PT  - Journal Article
PT  - Randomized Controlled Trial
PT  - Research Support, Non-U.S. Gov't
PT  - Research Support, U.S. Gov't, P.H.S.
MC  - Child
MC  - Female
MC  - Humans
MC  - Male
MH  - Adolescent
MH  - Anthropometry
MH  - Cystic Fibrosis /physiopathology /*therapy
MH  - Evaluation Studies as Topic
MH  - Lung /*physiopathology
MH  - *Parenteral Nutrition
MH  - *Parenteral Nutrition, Total
MH  - Pulmonary Gas Exchange
MH  - Respiratory Function Tests
MH  - Time Factors
CNO  - CN-00034305
ER  - 

TY  - JOUR
AN  - 970628
TI  - Relationship between ventilation and breathlessness during exercise in chronic obstructive airways disease is not altered by prevention of hypoxaemia
AU  - Swinburn CR
AU  - Wakefield JM
AU  - Jones PW
PY  - 1984
SP  - 515-519
JF  - Clinical science (London, England : 1979)
VL  - 67
IS  - 5
N2  - We have examined the hypothesis that hypoxaemia contributes to breathlessness by a mechanism distinct from its action as a ventilatory stimulant. Five patients who developed arterial oxygen desaturation during incremental exercise were studied. Exercise tests were performed on a cycle-ergometer. Breathlessness was measured by using a visual analogue scale technique. All five patients had considerable previous experience of these procedures. Two identical exercise tests were performed by each patient, breathing either room air or 60% oxygen in a blind randomized study. Breathing air, arterial saturation at rest was 93% and fell by 7% during exercise. Breathing 60% oxygen, resting saturation was 98% and there was no fall during exercise. Breathing oxygen, ventilation for a given work load was reduced and exercise duration was increased when compared with air breathing. In each of the five patients the relationship between breathlessness and minute ventilation was the same whether breathing air or 60% oxygen, despite the reduction in ventilation for a given work rate.
DB  - From MEDLINE, a database of the U.S. National Library of Medicine.
DO  - 10.1042/cs0670515
DP  - 1984 Nov
LA  - eng
C1  - 6478752
CC  - SR-AIRWAYS // SR-REHAB
DE  - RCT
PT  - Clinical Trial
PT  - Journal Article
PT  - Randomized Controlled Trial
PT  - Research Support, Non-U.S. Gov't
MC  - Aged
MC  - Female
MC  - Humans
MC  - Male
MC  - Middle Aged
MH  - Air
MH  - Exercise Test
MH  - Hypoxia /*physiopathology
MH  - Lung Diseases, Obstructive /*physiopathology
MH  - Oxygen /physiology
MH  - *Physical Exertion
MH  - *Pulmonary Ventilation
MH  - *Respiration
KY  - Aged/ Air/ *Anoxemia/Pp [Physiopathology]/ Exercise Test/ *Exertion/ Female/ Human/ *Lung Diseases, Obstructive/Pp [Physiopathology]/ Male/ Middle Age/ Oxygen/Ph [Physiology]/ *Pulmonary Ventilation/ *Respiration/ Support, Non-U.s. Gov't
CNO  - CN-00035566
ER  - 

TY  - JOUR
AN  - 971294
TI  - Cerebral blood flow under hypobaric conditions: effects of pentoxifylline ('Trental' 400)
AU  - Koppenhagen K
PY  - 1984
SP  - 1-5
JF  - Pharmatherapeutica
VL  - 4
IS  - 1
N2  - A single-blind, crossover study was carried out in 9 healthy subjects to investigate the effect of a single dose of 2 tablets of 400 mg pentoxifylline ('Trental' 400) or placebo on cerebral blood flow, cerebral perfusion quotient and mental functions under experimental hypobaric conditions. Subjects were exposed in a low pressure chamber to simulated atmospheric pressures at sea level, 4000 and 7000 metres, and tests were performed 2 hours after intake of the dose, using 99m technetium brain scintigraphy and psychometric tests, to assess acutely induced impairment of cerebral function. After placebo, cerebral blood flow was decreased, especially at the 7000 metre level, whereas there was significantly less decrease after pentoxifylline. The perfusion quotient was normal throughout the pentoxifylline period but was outside the normal range in 8 of the 9 subjects after placebo. Psychometric testing showed better performance by the subjects after drug than after placebo intake. The results suggest that pentoxifylline may protect cerebral blood flow, nutrition and function under impaired supply conditions.
DB  - From MEDLINE, a database of the U.S. National Library of Medicine.
DP  - 1984
C1  - 6504944
CC  - HS-HANDSRCH
PT  - Clinical Trial
PT  - Controlled Clinical Trial
PT  - Journal Article
PT  - Randomized Controlled Trial
MC  - Adult
MC  - Female
MC  - Humans
MC  - Male
MH  - Altitude
MH  - *Atmospheric Pressure
MH  - Blood Pressure /drug effects
MH  - Cerebrovascular Circulation /*drug effects
MH  - Pentoxifylline /adverse effects /*pharmacology
MH  - Psychomotor Performance /drug effects
MH  - Pulse /drug effects
MH  - Theobromine /*analogs & derivatives
CNO  - CN-00036233
ER  - 

TY  - JOUR
AN  - 971484
TI  - Cardiopulmonary risk of esophagogastroduodenoscopy. Role of endoscope diameter and systemic sedation
AU  - Lieberman DA
AU  - Wuerker CK
AU  - Katon RM
PY  - 1985
SP  - 468-472
JF  - Gastroenterology
VL  - 88
IS  - 2
N2  - The impact of endoscope diameter and the presence of systemic sedation on the cardiopulmonary risk of esophagogastroduodenoscopy was investigated. One hundred and forty-six patients undergoing elective esophagogastroduodenoscopy were randomly assigned to one of three groups which differed in either endoscope diameter or use of sedation: group 1 (8.5-mm endoscope with no sedation), group 2 (8.5-mm endoscope with diazepam), and group 3 (11.5-mm endoscope with diazepam). Esophagogastroduodenoscopy was tolerated best by group 2, and this group had the fewest electrocardiographic changes observed on a Holter recording during esophagogastroduodenoscopy. The incidence of electrocardiographic changes during esophagogastroduodenoscopy correlated with patient tolerance (p less than 0.001) and the use of the smaller endoscope (p less than 0.05). The most common arrhythmia was sinus tachycardia (49 patients), but more serious electrocardiographic changes were observed in 21 patients. Serious arrhythmias were more common in patients with a prior history of cardiovascular disease compared with patients with no such history (30% vs. 6%, p less than 0.001). Arterial oxygen desaturation (measured by ear oximetry) during intubation and esophagogastroduodenoscopy was usually modest (2%-5%). However, 16 patients receiving diazepam experienced high levels of desaturation exceeding 7%; this small group of patients also experienced more electrocardiographic changes than other patients. The use of diazepam sedation and an 8.5-mm endoscope may offer the safest and most comfortable combination for most patients undergoing esophagogastroduodenoscopy. Diazepam sedation, however, may represent a potential danger to a small number of patients with marginal baseline arterial saturation.
DB  - From MEDLINE, a database of the U.S. National Library of Medicine.
DO  - 10.1016/0016-5085(85)90508-6
DP  - 1985 Feb
LA  - eng
C1  - 3965335
CC  - SR-GUT
PT  - Clinical Trial
PT  - Journal Article
PT  - Randomized Controlled Trial
PT  - Research Support, Non-U.S. Gov't
MC  - Female
MC  - Humans
MC  - Male
MC  - Middle Aged
MH  - Diazepam /pharmacology
MH  - Duodenoscopy /adverse effects
MH  - Endoscopy /*adverse effects
MH  - Esophagoscopy /adverse effects
MH  - Gastroscopy /adverse effects
MH  - Heart Diseases /*etiology
MH  - Hemodynamics /drug effects
MH  - Intubation, Gastrointestinal /adverse effects
MH  - Lung Diseases /*etiology
MH  - Premedication
MH  - Risk
CNO  - CN-00036423
ER  - 

TY  - JOUR
AN  - 971524
ID  - CN-00036463
TI  - Treatment of diabetic perforating ulcers (mal perforant) with local dimethylsulfoxide
AU  - Lishner M
AU  - Lang R
AU  - Kedar I
AU  - Ravid M
PY  - 1985
SP  - 41-43
JF  - Journal of the American Geriatrics Society
VL  - 33
IS  - 1
N2  - Perforating foot ulcers constitute a major problem in diabetics with peripheral neuropathy for which no specific therapy is available. Twenty patients with chronic, resistant mal perforant were treated by local application of dimethylsulfoxide (DMSO) solution. Complete healing of the ulcers was achieved in 14 patients following 4-15 weeks of daily treatment. Partial resolution was observed in another four patients, and in the remaining two there was no effect. A control group, equal in number, was treated conventionally. Complete healing of the ulcers took place in only two patients. The therapeutic effect of DMSO most probably results from an increase in tissue oxygen saturation via a combined mechanism of local vasodilatation, decreased thrombocyte aggregation, and increased oxygen diffusion. Local DMSO is effective, simple, devoid of systemic side effects, and inexpensive. It should be employed for diabetic foot ulcers prior to the consideration of surgical measures.
UR  - http://onlinelibrary.wiley.com/o/cochrane/clcentral/articles/463/CN-00036463/frame.html
L2  - http://ovidsp.ovid.com/ovidweb.cgi?T=JS&CSC=Y&NEWS=N&PAGE=fulltext&D=med2&AN=3880781 // http://man-fe.hosted.exlibrisgroup.com/openurl/44MAN/44MAN_services_page?sid=OVID:medline&id=pmid:3880781&id=doi:&issn=0002-8614&isbn=&volume=33&issue=1&spage=41&pages=41-3&date=1985&title=Journal+of+the+American+Geriatrics+Society
DB  - From MEDLINE, a database of the U.S. National Library of Medicine.
DO  - 10.1111/j.1532-5415.1985.tb02858.x
DP  - 1985 Jan
LA  - eng
C1  - 3880781
CC  - SR-ENDOC // SR-NEUROMUSC // SR-WOUNDS
DE  - CCT
PT  - Clinical Trial
PT  - Controlled Clinical Trial
PT  - Journal Article
MC  - Aged
MC  - Female
MC  - Humans
MC  - Male
MC  - Middle Aged
MH  - Clinical Trials as Topic
MH  - Diabetic Neuropathies /*complications
MH  - Dimethyl Sulfoxide /*therapeutic use
MH  - Foot Diseases /*drug therapy /etiology
MH  - Microcirculation /drug effects
MH  - Skin Ulcer /*drug therapy /etiology
KY  - Clinical Trials as Topic;Diabetic Neuropathies [complications];Dimethyl Sulfoxide [therapeutic use];Foot Diseases [drug therapy] [etiology];Microcirculation [drug effects];Skin Ulcer [drug therapy] [etiology];Aged[checkword];Female[checkword];Humans[checkword];Male[checkword];Middle Aged[checkword]
PS  - MEDLINE
CNO  - CN-00036463
ER  - 

TY  - JOUR
AN  - 971940
ID  - 121
TI  - Calcium-channel blockers: effects on cerebral blood flow and potential uses for acute stroke
AU  - Gelmers HJ
PY  - 1985
SP  - 144B-148B
JF  - American journal of cardiology
VL  - 55
IS  - 3
N2  - Current research suggests that ischemia induces a massive shift of calcium from the extracellular fluid to the intracellular space. This is associated with a precipitous decrease in the concentration of adenosine triphosphate, the energy source required to drive the ion pumps of the calcium channels that maintain intracellular calcium homeostasis. The result is a further increase in free intracellular calcium, leading to calcium overload and thus to cell catabolism and cell necrosis. Treatment with calcium-channel blockers may therefore offer a new approach to arresting and, possibly, preventing destruction of cerebral tissue in stroke victims. Animal studies using nimodipine, a calcium antagonist with marked vasodilator effects, have shown that this agent prevents both spasm of the isolated rabbit basilar artery, produced either by depolarization or by receptor stimulation, and postischemic impairment of cerebral blood flow (CBF), which may be a major contributor to neuronal damage. In patients with acute ischemic stroke, intravenous nimodipine therapy caused a dose-dependent increase in hemispheric CBF. These data prompted us to conduct a prospective, single-blind, randomized trial of 60 patients to determine whether nimodipine treatment would reduce neurologic deficits in patients with acute ischemic stroke. The 29 treated patients were given standard dextran therapy supplemented with daily 120 mg doses of nimodipine, and the 31 control subjects received dextran therapy alone. Mathew scale neurologic scores indicated decreased consciousness and impaired cerebral function in both treated and control groups; however, cerebral deficits were significantly smaller in patients who received nimodipine.(ABSTRACT TRUNCATED AT 250 WORDS)
DB  - From MEDLINE, a database of the U.S. National Library of Medicine.
DO  - 10.1016/0002-9149(85)90623-x
DP  - 1985 Jan 25
LA  - eng
C1  - 2578724
CC  - SR-STROKE
PT  - Clinical Trial
PT  - Journal Article
PT  - Randomized Controlled Trial
PT  - Review
MC  - Animals
MC  - Humans
MH  - Acute Disease
MH  - Brain Ischemia /metabolism /physiopathology
MH  - Calcium /metabolism
MH  - Calcium Channel Blockers /*pharmacology /therapeutic use
MH  - Cerebrovascular Circulation /*drug effects
MH  - Cerebrovascular Disorders /metabolism /*physiopathology
MH  - Clinical Trials as Topic
MH  - Hemodynamics
MH  - Ion Channels /metabolism
MH  - Nicotinic Acids /*pharmacology /therapeutic use
MH  - Nimodipine
MH  - Rabbits
MH  - Rats
MH  - Vasodilator Agents /pharmacology /therapeutic use
CNO  - CN-00036879
ER  - 

TY  - JOUR
AN  - 971992
TI  - Effects of naftidrofuryl on the time course of the regional cerebral blood flow in acute ischaemic stroke
AU  - Kobayashi S
AU  - Yamaguchi S
AU  - Katsube T
AU  - Okada K
AU  - Kitani M
AU  - Murao M
AU  - Tsunematsu T
PY  - 1984
SP  - 1580-1583
JF  - Arzneimittel-Forschung
VL  - 34
IS  - 11
N2  - The effects of naftidrofuryl (LS-121), which is known as an activator of the cerebral glucose metabolism in addition to acting as a cerebral vasodilator on the regional cerebral blood flow (rCBF), were investigated in acute and subacute ischemic stroke patients. Six acute patients and 5 subacute patients were treated with 100-200 mg/day of naftidrofuryl for 7-14 days, and the rCBF was measured before and after the treatment by the 133Xe inhalation method. The hemispheric rCBF was significantly increased by 24% for the acute stage and 22% for the subacute stage in the affected side, compared with the stage-matched control group. Naftidrofuryl may accelerate the recovery of the rCBF of the affected hemisphere even in the acute stage.
DB  - From MEDLINE, a database of the U.S. National Library of Medicine.
DP  - 1984
C1  - 6543134
CC  - HS-HANDSRCH // SR-STROKE
DE  - CCT
PT  - Clinical Trial
PT  - Controlled Clinical Trial
PT  - Journal Article
MC  - Adult
MC  - Female
MC  - Humans
MC  - Male
MC  - Middle Aged
MH  - Brain Ischemia /*physiopathology
MH  - Cerebral Infarction /physiopathology
MH  - Cerebrovascular Circulation /*drug effects
MH  - Cerebrovascular Disorders /*physiopathology
MH  - Furans /*pharmacology
MH  - Nafronyl /*pharmacology
MH  - Time Factors
MH  - Xenon Radioisotopes
CNO  - CN-00036931
RTY  - Journal article
ER  - 

TY  - JOUR
AN  - 971995
TI  - Pre-hospital IAC-CPR versus standard CPR: paramedic resuscitation of cardiac arrests
AU  - Mateer JR
AU  - Stueven HA
AU  - Thompson BM
AU  - Aprahamian C
AU  - Darin JC
PY  - 1985
SP  - 143-146
JF  - American journal of emergency medicine
VL  - 3
IS  - 2
N2  - Recent studies evaluating interposed abdominal compression cardiopulmonary resuscitation (IAC-CPR) have demonstrated a significant increase in cardiac output, mean arterial pressure, and cerebral perfusion, as compared with standard CPR. A clinical evaluation of IAC-CPR effectiveness on resuscitation outcome has not been reported. A prospective randomized study comparing IAC-CRP with standard CPR for resuscitation of prehospital cardiopulmonary arrest was undertaken using the Milwaukee County Paramedic System. The patients were randomized following endotracheal intubation into IAC-CPR and standard CPR groups. Since October 1983, 291 patients have qualified for the study group. Of these, 146 patients had standard CPR, and 45 (31%) were successfully resuscitated. Of the 145 patients treated with IAC-CPR, 40 (28%) were successfully resuscitated. Chi-square analysis reveals no significant difference between these groups. To determine whether abdominal compression increases regurgitation, the frequency of emesis before and after intubation was analyzed. No significant difference was found between the IAC-CPR and standard CPR groups. Thus, IAC-CPR applied by paramedics in the field to patients following intubation does not improve cardiac resuscitation rates.
DB  - From MEDLINE, a database of the U.S. National Library of Medicine.
DO  - 10.1016/0735-6757(85)90038-5
DP  - 1985 Mar
LA  - eng
C1  - 3970769
CC  - SR-ANAESTH // SR-PREHOSP // SR-VASC
PT  - Clinical Trial
PT  - Comparative Study
PT  - Journal Article
PT  - Randomized Controlled Trial
MC  - Humans
MH  - Abdomen
MH  - *Allied Health Personnel
MH  - Arrhythmias, Cardiac /therapy
MH  - *Emergency Medical Technicians
MH  - Heart Arrest /mortality /*therapy
MH  - Pressure
MH  - Prospective Studies
MH  - Random Allocation
MH  - Resuscitation /*methods
MH  - Tachycardia /therapy
MH  - Time Factors
MH  - Ventricular Fibrillation /therapy
MH  - Vomiting
KY  - Abdomen
Arrhythmia therapy
Heart Arrest mortality
Pressure
Prospective Studies
Random Allocation
Tachycardia therapy
Time Factors
Ventricular Fibrillation therapy
Vomiting
Allied Health Personnel
Emergency Medical Technicians
Heart Arrest therapy
Resuscitation methods
Resuscitation
Perfusion
Patients
Intubation
CNO  - CN-00036934
ER  - 

TY  - JOUR
AN  - 972149
TI  - Effect of the Ca antagonist nimodipine on global and regional cerebrovascular circulation
AU  - Gaab MR
AU  - Rode CP
AU  - Schakel EH
AU  - Haubitz I
AU  - Bockhorn J
AU  - Brawanski A
PY  - 1985
SP  - 8-15
JF  - Klinische Wochenschrift
VL  - 63
IS  - 1
N2  - The effects of Nimodipine on the global and regional cerebral blood flow were studied in 42 patients with cerebrovascular disorders. In 25 patients with focal deficits such as transitory ischemic attack (TIA), prolonged reversible ischemic neurological deficit (PRIND), and minor stroke due to arteriosclerosis, and in eleven patients with cerebral vasospasm after subarachnoid hemorrhage, the cerebral blood flow was measured by 133Xenon inhalation technique 60 min after oral administration of 40, 60, or 80 mg Nimodipine. In 6 patients with vasospasm the effects of Nimodipine i.v. were examined. The result in twelve patients with minor stroke who were only given placebo (lactose; "test-retest") was identical regional (rCBF) and global (CBF) cerebral blood flow before and 60 min after; placebo, blood pressure, and arterial pCO2 remained constant as well. After Nimodipine, however, the CBF increases, the increase after vasospasm being significant when taking the pCO2 in the Wilcoxon test into account. The rCBF increases much more in the regions with low perfusion rates than in well-perfused areas. This is also observed in the patients with TIA, PRIND, or minor stroke, most clearly after oral administration of 60 mg, whereas regions with normal perfusion rates show little reaction. The blood pressure was lowered, depending on the initial pressure. There was no evidence of a steal phenomenon.
DB  - From MEDLINE, a database of the U.S. National Library of Medicine.
DO  - 10.1007/bf01537480
DP  - 1985 Jan 02
C1  - 3974174
CC  - HS-HANDSRCH
TO  - Zum Einfluss des Ca-Antagonisten Nimodipin auf die globale und regionale Hirndurchblutung.
PT  - Clinical Trial
PT  - Controlled Clinical Trial
PT  - English Abstract
PT  - Journal Article
MC  - Adult
MC  - Aged
MC  - Female
MC  - Humans
MC  - Male
MC  - Middle Aged
MH  - Blood Pressure /drug effects
MH  - Calcium Channel Blockers /*therapeutic use
MH  - Cerebral Infarction /drug therapy
MH  - Cerebrovascular Circulation /*drug effects
MH  - Cerebrovascular Disorders /*drug therapy
MH  - Dose-Response Relationship, Drug
MH  - Ischemic Attack, Transient /drug therapy
MH  - Nicotinic Acids /*therapeutic use
MH  - Nimodipine
MH  - Regional Blood Flow /drug effects
CNO  - CN-00037088
RTY  - Journal article
ER  - 

TY  - JOUR
AN  - 972698
ID  - MEDLINE 85174867
TI  - Comparison of etomidate and althesin in the reduction of increased intracranial pressure after head injury
AU  - Dearden NM
AU  - McDowall DG
PY  - 1985
SP  - 361-368
JF  - British journal of anaesthesia
VL  - 57
IS  - 4
N2  - The increasing use of shorter-acting hypnotic agents to control intracranial pressure (ICP) following severe head injury has prompted a prospective double-blind controlled trial comparing the efficacy of etomidate and Althesin, given by i.v. infusion. Over the dose ranges used, the two drugs appeared equipotent in decreasing ICP whilst preserving cerebral perfusion pressure. However, in two patients (one in each group) ICP did not respond to hypnotic infusion, a feature noted in other studies to occur in a minority of patients. With the cessation of Althesin manufacture and the discussion about the use of etomidate infusions, it is timely to document the effectiveness of etomidate in decreasing ICP.
DB  - From MEDLINE, a database of the U.S. National Library of Medicine.
DO  - 10.1093/bja/57.4.361
DP  - 1985 Apr
LA  - eng
C1  - 3885982
CC  - SR-ANAESTH // SR-INJ
DE  - RCT
PT  - Clinical Trial
PT  - Comparative Study
PT  - Journal Article
PT  - Randomized Controlled Trial
MC  - Adult
MC  - Female
MC  - Humans
MC  - Male
MC  - Middle Aged
MH  - Adolescent
MH  - Alfaxalone Alfadolone Mixture /*therapeutic use
MH  - Blood Pressure /drug effects
MH  - Clinical Trials as Topic
MH  - Craniocerebral Trauma /*complications /physiopathology
MH  - Critical Care
MH  - Double-Blind Method
MH  - Etomidate /*therapeutic use
MH  - Imidazoles /*therapeutic use
MH  - Intracranial Pressure /*drug effects
MH  - Prospective Studies
MH  - Time Factors
KY  - Adolescence/ Adult/ *Alfaxalone Alfadolone Mixture/Tu [Therapeutic Use]/ Blood Pressure/De [Drug Effects]/ Clinical Trials/ Comparative Study/ *Craniocerebral Trauma/Co [Complications]/ Craniocerebral Trauma/Pp [Physiopathology]/ Critical Care/ Double-Blind Method/ *Etomidate/Tu [Therapeutic Use]/ Female/ Human/ *Imidazoles/Tu [Therapeutic Use]/ *Intracranial Pressure/De [Drug Effects]/ Male/ Middle Age/ Prospective Studies/ Time Factors
CNO  - CN-00037637
ER  - 

TY  - JOUR
AN  - 972928
ID  - JID: 0255562
TI  - Reduction in intraventricular hemorrhage by elimination of fluctuating cerebral blood-flow velocity in preterm infants with respiratory distress syndrome
AU  - Perlman JM
AU  - Goodman S
AU  - Kreusser KL
AU  - Volpe JJ
PY  - 1985
SP  - 1353-1357
JF  - New England journal of medicine
VL  - 312
IS  - 21
CY  - UNITED STATES
N2  - In a previous study of preterm infants requiring mechanical ventilation for the respiratory distress syndrome, we demonstrated a striking association of fluctuating cerebral blood-flow velocity in the first day of life with the subsequent occurrence of intraventricular hemorrhage. Because this fluctuating pattern could be eliminated by muscle paralysis, we conducted a prospective study of preterm infants receiving mechanical ventilation for the respiratory distress syndrome in which we evaluated the effect of paralysis and this flow-velocity pattern on the incidence and severity of intraventricular hemorrhage. Twenty-four infants with the fluctuating pattern in the first hours of life were identified and randomly selected to serve as controls (10) or to be subjected to muscle paralysis (14). Intraventricular hemorrhage developed in all 10 control infants but in only 5 of the 14 infants subjected to muscle paralysis. Moreover, in 4 of the 5 paralyzed infants in whom hemorrhage developed, it did so after cessation of the paralysis. Seven of the 10 control infants had Grade III hemorrhage, the most severe variety of intraventricular hemorrhage, whereas none of the paralyzed infants had Grade III hemorrhage. We conclude that elimination of fluctuating cerebral blood-flow velocity in preterm infants with respiratory distress syndrome markedly reduces the incidence and severity of intraventricular hemorrhage.
SN  - 0028-4793 (Print) // 0028-4793 (Linking)
DB  - From MEDLINE, a database of the U.S. National Library of Medicine.
DO  - 10.1056/NEJM198505233122104
DP  - 1985 May 23
LA  - eng
C1  - 3887165
C2  - 1985118297
CC  - SR-CHILD // SR-NEONATAL
PT  - Clinical Trial
PT  - Journal Article
PT  - Randomized Controlled Trial
MC  - Humans
MH  - Blood Flow Velocity
MH  - Cerebral Hemorrhage /diagnosis /*prevention & control
MH  - *Cerebrovascular Circulation
MH  - Clinical Trials as Topic
MH  - Infant, Newborn
MH  - Muscles /drug effects
MH  - Pancuronium /*therapeutic use
MH  - Prospective Studies
MH  - Respiration, Artificial
MH  - Respiratory Distress Syndrome, Newborn /complications /*physiopathology /therapy
MH  - Ultrasonography
CA  - (Perlman, Goodman, Kreusser, Volpe) Department of Pediatrics, Washington University School of Medicine, St. Louis, MO United States
KY  - RN: J76UF062FS (Pancuronium)
PS  - MEDLINE; ppublish
CNO  - CN-00037869
ER  - 

TY  - JOUR
AN  - 973330
ID  - 128
TI  - Double-blind controlled trial of prostacyclin in cerebral infarction
AU  - Martin JF
AU  - Hamdy N
AU  - Nicholl J
AU  - Lewtas N
AU  - Bergvall U
AU  - Owen P
AU  - Syder D
AU  - Holroyd M
PY  - 1985
SP  - 386-390
JF  - Stroke
VL  - 16
IS  - 3
N2  - Thirty-two patients with acute cerebral infarction received either prostacyclin or placebo intermittently for 65 hours. Pulse and blood pressure were not altered by prostacyclin. After infusion there was no change in infarct volume or cerebral blood flow in either group. After normalisation for starting values, age and site of cerebral infarction there was a greater than 10% improvement in speech in the prostacyclin group, but minimal changes in neurological score or disability status. Age is related to neurological score at 14 days after stroke by decreasing improvement by 6.8% for each additional 10 years. This study has not been able to demonstrate that prostacyclin is effective in the treatment of ischaemic stroke, but due to the sample size the chance of proving this statistically (the power) was small. Similarly any conclusion that prostacyclin is not effective may be wrong because of the Type II error probability being high.
SN  - 0039-2499
DB  - From MEDLINE, a database of the U.S. National Library of Medicine.
DO  - 10.1161/01.str.16.3.386
DP  - 1985 May-Jun
LA  - eng
C1  - 3890279
CC  - SR-STROKE
DE  - RCT
PT  - Clinical Trial
PT  - Journal Article
PT  - Randomized Controlled Trial
MC  - Aged
MC  - Humans
MH  - Cerebral Infarction /complications /*drug therapy /physiopathology
MH  - Cerebrovascular Circulation
MH  - Double-Blind Method
MH  - Epoprostenol /*therapeutic use
MH  - Hypertension /complications
MH  - Speech Disorders /epidemiology
CNO  - CN-00038273
ER  - 

TY  - JOUR
AN  - 973419
TI  - Responses of subjects with chronic obstructive pulmonary disease after exposures to 0.3 ppm ozone
AU  - Kehrl HR
AU  - Hazucha MJ
AU  - Solic JJ
AU  - Bromberg PA
PY  - 1985
SP  - 719-724
JF  - American review of respiratory disease
VL  - 131
IS  - 5
N2  - We previously reported (American Review of Respiratory Disease 1982; 125:664-669) that the respiratory mechanics of intermittently exercising persons with chronic obstructive pulmonary disease (COPD) were unaffected by a 2-h exposure to 0.2 ppm ozone. Employing a single-blind, cross-over design protocol, 13 white men with nonreversible COPD (9 current smokers; mean FEV1/FVC, 56%) were randomly exposed on 2 consecutive days for 2 h to air and 0.3 ppm ozone. During exposures, subjects exercised (minute ventilation, 26.4 +/- 3.0 L/min) for 7.5 min every 30 min; ventilation and gas exchange measured during exercise showed no difference between exposure days. Pulmonary function tests (spirometry, body plethysmography) obtained before and after exposures were unchanged on the air day. On the ozone day the mean airway resistance and specific airway resistance showed the largest (25 and 22%) changes (p = 0.086 and 0.058, respectively). Arterial oxygen saturation (SaO2) obtained in 8 subjects during the last exercise interval showed a mean decrement of 0.95% on the ozone exposure day; this change did not attain significance (p = 0.074). Nevertheless, arterial oxygen desaturation may be a true consequence of low-level ozone exposure in this compromised patient group. As normal subjects undergoing exposures to ozone with slightly higher exercise intensities show a threshold for changes in their respiratory mechanics at approximately 0.3 ppm, our data indicate that persons with COPD are not unduly sensitive to the effects of low-level ozone exposure.
DB  - From MEDLINE, a database of the U.S. National Library of Medicine.
DO  - 10.1164/arrd.1985.131.5.719
DP  - 1985 May
LA  - eng
C1  - 4003916
CC  - SR-AIRWAYS
DE  - RCT
PT  - Clinical Trial
PT  - Journal Article
PT  - Randomized Controlled Trial
PT  - Research Support, U.S. Gov't, Non-P.H.S.
MC  - Aged
MC  - Humans
MC  - Male
MH  - Blood Gas Analysis
MH  - Lung /physiopathology
MH  - Lung Diseases, Obstructive /*physiopathology
MH  - Oxygen Consumption
MH  - Ozone /*pharmacology
MH  - Respiratory Function Tests
MH  - Smoking
KY  - Aged/ Blood Gas Analysis/ Human/ Lung/Pp [Physiopathology]/ *Lung Diseases, Obstructive/Pp [Physiopathology]/ Male/ Oxygen Consumption/ *Ozone/Pd [Pharmacology]/ Respiratory Function Tests/ Smoking/ Support, U.s. Gov't, Non-P.h.s.
CNO  - CN-00038363
ER  - 

TY  - JOUR
AN  - 973543
TI  - Periodic breathing triggered by hypoxia in normal awake adults. Modification by naloxone
AU  - Chadha TS
AU  - Birch S
AU  - Sackner MA
PY  - 1985
SP  - 16-23
JF  - Chest
VL  - 88
IS  - 1
N2  - Breathing patterns in six normal awake subjects were monitored noninvasively during progressive hypoxia accomplished with the administration of nitrogen at 2, 4, 6, and 8 L/min by nasal cannula. The lowest value of arterial oxygen saturation (SaO2) of 88 +/- 4 percent (mean +/- SD) was achieved with nitrogen at 8 L/min. At baseline, tidal volume (VT) and frequency were fairly regular; with nitrogen at 2 and 4 L/min, some subjects showed minor fluctuations of VT. At 6 and 8 L/min, periodic breathing with marked oscillations of VT, apneas, hypopneas, and intermittent large tidal breaths were consistently observed. Inspired oxygen concentration fluctuated because of the variations of tidal breaths provoked when periodic breathing took place and enhanced fluctuation in SaO2. A randomized, double-blind crossover design was used to assess the effect of pretreatment with naloxone on this periodicity. In contrast to the irregular breathing pattern observed with pretreatment with placebo, the breathing pattern after pretreatment with naloxone was regular during nasal administration of nitrogen except at 8 L/min, when minor fluctuations in VT with occasional hypopneas and large tidal breaths occurred. On another day, irregular and periodic breathing with apneas or hypopneas (or both) produced by nasal nitrogen at 8 L/min was eliminated or blunted by short-term intravenous administration of naloxone. On another day, electroencephalographic monitoring corroborated visual observations made in the previous studies that the hypoxic subjects were awake during the breathing alterations. Thus, awake adults develop irregular and periodic breathing during induction of mild hypoxia produced by nasal administration of nitrogen. The irregularity in breathing appears to be mediated through release of endorphins, since the effect is blunted or eliminated by pretreatment or short-term treatment with naloxone.
SN  - 0012-3692
DB  - From MEDLINE, a database of the U.S. National Library of Medicine.
DO  - 10.1378/chest.88.1.16
DP  - 1985 Jul
LA  - eng
C1  - 4006549
CC  - SR-AIRWAYS
DE  - RCT
PT  - Clinical Trial
PT  - Journal Article
PT  - Randomized Controlled Trial
PT  - Research Support, Non-U.S. Gov't
PT  - Research Support, U.S. Gov't, P.H.S.
MC  - Adult
MC  - Female
MC  - Humans
MC  - Male
MH  - Air
MH  - Electroencephalography
MH  - Hypoxia /drug therapy /*physiopathology
MH  - Naloxone /*therapeutic use
MH  - Nitrogen
MH  - Periodicity
MH  - Plethysmography
MH  - Respiration /*drug effects
MH  - Tidal Volume
RT  - Journal
CA  - Jane and Edward Shapiro Pulmonary Suite, Division of Pulmonary Disease, Department of Medicine, Mount Sinai Medical Center, Miami Beach, FL 33140; United States of America.
CNO  - CN-00038487
EMT  - *Drug Efficacy/ *Blood Gas/ *Naloxone/ *Sleep Apnea Syndrome/ *breathing regulation/ *Hypoxia/ *Arterial Oxygen Saturation/ periodic breathing/ Wakefulness/ Adult/ Nitrogen/ Placebo
ER  - 

TY  - JOUR
AN  - 973664
TI  - The effects of four different crystalloid bypass pump-priming fluids upon the metabolic response to cardiac operation
AU  - McKnight CK
AU  - Elliott MJ
AU  - Pearson DT
AU  - Holden MP
AU  - Alberti KG
PY  - 1985
SP  - 97-111
JF  - Journal of thoracic and cardiovascular surgery
VL  - 90
IS  - 1
N2  - The crystalloid solutions used to prime cardiopulmonary bypass pumps frequently contain metabolically active substrates. However, there is a lack of controlled studies to investigate the metabolic response to cardiac operations using different pump primes. We have carried out a prospective, randomized study of 24 patients divided into four groups, each group receiving a different crystalloid prime. The primes contained glucose, lactate, glucose and lactate, or neither glucose nor lactate. Using identical anesthetic, surgical, and perfusion techniques, we estimated the metabolic response to cardiac operation in all patients by frequent blood sampling for measurement of hormone (insulin, glucagon, cortisol, and growth hormone) and metabolite concentrations (glucose, lactate, pyruvate, glycerol, alanine, and 3-hydroxybutyrate) from the day before operation to the seventh postoperative day. The results demonstrated that, after 4 hours postoperatively, the endocrine and metabolic response to cardiac operation was unaffected by the nature of the priming fluid. However, major endocrine and metabolic changes occurred before that time, which were related directly to the glucose and lactate contents of the prime. Very high concentrations of both glucose and lactate were observed at the end of bypass if they were induced in the prime. Given the known dangers of hyperglycemia in cerebral ischemia and the potential gluconeogenic effects of infused lactate, we suggest that glucose-free and lactate-free primes be employed in the extracorporeal circuit.
DB  - From MEDLINE, a database of the U.S. National Library of Medicine.
DP  - 1985 Jul
LA  - eng
C1  - 3892172
CC  - SR-VASC
PT  - Clinical Trial
PT  - Journal Article
PT  - Randomized Controlled Trial
PT  - Research Support, Non-U.S. Gov't
MC  - Adult
MC  - Humans
MH  - 3-Hydroxybutyric Acid
MH  - Alanine /blood
MH  - Blood Glucose /*metabolism
MH  - *Cardiopulmonary Bypass
MH  - Glucagon /*blood
MH  - Glycerol /blood
MH  - Growth Hormone /*blood
MH  - Hydrocortisone /*blood
MH  - Hydroxybutyrates /blood
MH  - Insulin /*blood
MH  - Isotonic Solutions /*pharmacology
MH  - Lactates /blood
MH  - Lactic Acid
MH  - Perfusion
MH  - Potassium /*pharmacology
MH  - *Potassium Compounds
MH  - Prospective Studies
MH  - Pyruvates /blood
MH  - Pyruvic Acid
MH  - Random Allocation
KY  - Adult
Alanine
bl [Blood]
Blood Glucose
Cardiopulmonary Bypass
Glucagon
Glycerin
human
Hydrocortisone
Hydroxybutyrates
Insulin
Isotonic Solutions
Lactates
me [Metabolism]
pd [Pharmacology]
Perfusion
Potassium
Prospective Studies
Pyruvates
Random Allocation
Somatotropin
Support,Non-U.S.Gov't
CNO  - CN-00038608
ER  - 

TY  - JOUR
AN  - 973957
TI  - Inefficiency of chest percussion in the physical therapy of chronic bronchitis
AU  - Wollmer P
AU  - Ursing K
AU  - Midgren B
AU  - Eriksson L
PY  - 1985
SP  - 233-239
JF  - European journal of respiratory diseases
VL  - 66
IS  - 4
N2  - The effect of manual chest percussion was studied in 10 patients recovering from an acute exacerbation of chronic bronchitis. All patients were studied on 2 consecutive days. Physiotherapy consisting of postural drainage and instructed coughing was given on both days. Chest percussion was included in a randomized way on either day. Percussion was associated with a small but statistically significant increase in airflow obstruction, measured as a reduction in FEV1 after the treatment. There were no differences in the deposition or clearance of inhaled radiolabelled particles between the 2 forms of treatment. Changes in oxygen saturation were small and insignificant during both forms of treatment. The study indicates that manual chest percussion is of little value as an adjunct to postural drainage and instructed coughing in the treatment of patients with chronic bronchitis.
DB  - From MEDLINE, a database of the U.S. National Library of Medicine.
DP  - 1985 Apr
LA  - eng
C1  - 4018176
CC  - SR-AIRWAYS // SR-REHAB
DE  - RCT
PT  - Clinical Trial
PT  - Journal Article
PT  - Randomized Controlled Trial
PT  - Research Support, Non-U.S. Gov't
MC  - Aged
MC  - Female
MC  - Humans
MC  - Male
MH  - Bronchitis /diagnostic imaging /physiopathology /*rehabilitation
MH  - Bronchospirometry
MH  - Chronic Disease
MH  - Forced Expiratory Volume
MH  - Lung /diagnostic imaging /physiopathology
MH  - Mucus /metabolism
MH  - *Percussion
MH  - *Physical Therapy Modalities
MH  - Posture
MH  - Radionuclide Imaging
MH  - Vital Capacity
KY  - Aged/ Bronchitis/Pp [Physiopathology]/ *Bronchitis/Rh [Rehabilitation]/ Bronchitis/Ri [Radionuclide Imaging]/ Bronchospirometry/ Chronic Disease/ Female/ Forced Expiratory Volume/ Human/ Lung/Pp [Physiopathology]/ Lung/Ri [Radionuclide Imaging]/ Male/ Mucus/Me [Metabolism]/ *Percussion/ *Physical Therapy/ Posture/ Support, Non-U.s. Gov't/ Vital Capacity
CNO  - CN-00038901
ER  - 

TY  - JOUR
AN  - 974346
TI  - Comparative randomized study of cerebral blood flow after long-term administration of pentoxifylline and co-dergocrine mesylate in patients with chronic cerebrovascular disease
AU  - Hartmann A
PY  - 1985
SP  - 475-479
JF  - Current medical research and opinion
VL  - 9
IS  - 7
N2  - The behaviour of regional cerebral blood flow was studied in 90 patients with vascular type dementia. Patients were divided at random into three groups of 30 and treated 3-times daily over a period of 8 weeks with either 400 mg pentoxifylline ('Trental' 400) or 2 mg co-dergocrine mesylate, or remained untreated (control group). Measurements of regional cerebral blood flow were made before and after 4 and 8 weeks of the study using an atraumatic inhalative 133Xenon clearance technique and assessments made in 16 regions of interest per hemisphere (grey matter perfusion). A statistically significant increase over baseline in mean regional cerebral blood flow was found in patients on pentoxifylline medication at Weeks 4 and 8. At Week 8, the change from baseline was +16.4% in the pentoxifylline group whereas the respective values for the other two groups were +0.4% for co-dergocrine mesylate, -2.4% for the controls. Hypoemic regions showed the most pronounced regional cerebral blood flow changes with pentoxifylline (+40%), the corresponding values for the co-dergocrine mesylate and control group being +10.8% and +0.4%, respectively.
DB  - From MEDLINE, a database of the U.S. National Library of Medicine.
DO  - 10.1185/03007998509109621
DP  - 1985
LA  - eng
C1  - 4028808
C2  - 1985143441
CC  - SR-DEMENTIA
PT  - Clinical Trial
PT  - Comparative Study
PT  - Journal Article
PT  - Randomized Controlled Trial
MC  - Aged
MC  - Female
MC  - Humans
MC  - Male
MC  - Middle Aged
MH  - Blood Flow Velocity
MH  - Cerebrovascular Circulation /*drug effects
MH  - Dementia /diagnostic imaging /*drug therapy
MH  - Dihydroergotoxine /*administration & dosage /adverse effects /therapeutic use
MH  - Pentoxifylline /*administration & dosage /adverse effects /therapeutic use
MH  - Radionuclide Imaging
MH  - Random Allocation
MH  - Regional Blood Flow /drug effects
MH  - Theobromine /*analogs & derivatives
MH  - Time Factors
MH  - Xenon Radioisotopes
CNO  - CN-00039290
ER  - 

TY  - JOUR
AN  - 974688
TI  - The effect of nonsedating doses of diazepam on regional cerebral blood flow
AU  - Mathew RJ
AU  - Wilson WH
AU  - Daniel DG
PY  - 1985
SP  - 1109-1116
JF  - Biological psychiatry
VL  - 20
IS  - 10
N2  - Drugs like diazepam induce tranquilization in small doses and sedation in larger quantities. Regional cerebral blood flow (rCBF) was measured before and 5 min after the intravenous administration of nonsedating doses of diazepam or placebo (given on a double-blind basis) to 20 right-handed volunteers. Subjects who received diazepam showed marked right hemispheric rCBF decreases, especially in the frontal lobe, whereas controls did not show significant differences between the two sets of values. None of the subjects became sleepy during the experiment.
DB  - From MEDLINE, a database of the U.S. National Library of Medicine.
DO  - 10.1016/0006-3223(85)90010-1
DP  - 1985 Oct
C1  - 4041513
PT  - Clinical Trial
PT  - Controlled Clinical Trial
PT  - Journal Article
PT  - Research Support, U.S. Gov't, P.H.S.
MC  - Adult
MC  - Female
MC  - Humans
MC  - Male
MH  - Cerebrovascular Circulation /*drug effects
MH  - Diazepam /*pharmacology
MH  - Dose-Response Relationship, Drug
MH  - Frontal Lobe /blood supply
MH  - Occipital Lobe /blood supply
MH  - Parietal Lobe /blood supply
MH  - Regional Blood Flow /drug effects
MH  - Temporal Lobe /blood supply
CNO  - CN-00039632
ER  - 

TY  - JOUR
AN  - 974935
TI  - Caffeine induced changes in cerebral circulation
AU  - Mathew RJ
AU  - Wilson WH
PY  - 1985
SP  - 814-817
JF  - Stroke; a journal of cerebral circulation
VL  - 16
IS  - 5
N2  - While the caffeine induced cerebral vasoconstriction is well documented, the effects of oral ingestion of the drug in a dose range comparable to the quantities in which it is usually consumed and the intensity and duration of the associated reduction in cerebral circulation are unknown. Cerebral blood flow was measured via the 133Xenon inhalation technique before and thirty and ninety minutes after the oral administration of 250 mg of caffeine or a placebo, under double-blind conditions. Caffeine ingestion was found to be associated with significant reductions in cerebral perfusion thirty and ninety minutes later. The placebo group showed no differences between the three sets of cerebral blood flow values.
DB  - From MEDLINE, a database of the U.S. National Library of Medicine.
DO  - 10.1161/01.str.16.5.814
DP  - 1985 Sep-Oct
C1  - 3901422
CC  - HS-HANDSRCH
PT  - Clinical Trial
PT  - Controlled Clinical Trial
PT  - Journal Article
PT  - Research Support, Non-U.S. Gov't
MC  - Adult
MC  - Female
MC  - Humans
MC  - Male
MH  - Administration, Oral
MH  - Analysis of Variance
MH  - Brain /diagnostic imaging
MH  - Caffeine /administration & dosage /*pharmacology
MH  - Cerebrovascular Circulation /*drug effects
MH  - Clinical Trials as Topic
MH  - Double-Blind Method
MH  - Radionuclide Imaging
MH  - Vasoconstriction /drug effects
MH  - Xenon Radioisotopes
CNO  - CN-00039879
ER  - 

TY  - JOUR
AN  - 974977
ID  - JC--NLM Journal ID:3dq, 0207277
TI  - Use of esmolol in hypertension after cardiac surgery
AU  - Gray RJ
AU  - Bateman TM
AU  - Czer LS
AU  - Conklin C
AU  - Matloff JM
PY  - 1985
SP  - 49F-56F
JF  - American journal of cardiology
VL  - 56
IS  - 11
CY  - UNITED STATES
N2  - Systolic hypertension, which is common soon after cardiac surgery, increases cardiac work and may threaten fresh vascular anastomoses. Because postoperative hypertension is often associated with elevated catecholamines and preoperative use of beta-blocking agents, esmolol, an ultrashort-acting beta-blocking agent, was compared with nitroprusside in a crossover study in this setting. Twelve patients, 18 to 28 hours after cardiac surgery (coronary artery bypass graft in 9, aortic valve replacement in 2 and valved aortic conduit with reimplantation of coronary arteries in 1 patient) received controlled infusions of esmolol (mean dosage 142 +/- 100 micrograms/kg/min, range 50 to 300 micrograms/kg/min) and nitroprusside (mean dose 1.6 +/- 1.3 micrograms/kg/min, range 0.5 to 2.75 micrograms/kg/min). In this open-label study, choice of the first drug was randomized, after which patients were then crossed over to the other study drug. Therapeutic response (greater than or equal to 15% systolic blood pressure reduction) was achieved in 11 of 12 esmolol patients and 12 of 12 nitroprusside patients. Both drugs significantly lowered systolic and diastolic blood pressure, AS well AS left ventricular stroke work index. While the cardiac index was decreased by esmolol and increased by nitroprusside, neither drug significantly changed stroke volume index. Systemic vascular resistance, unchanged by esmolol, was decreased significantly by nitroprusside. Oxygen saturation and pao2, unchanged with esmolol, were both significantly reduced with nitroprusside. Thus, for hypertension early after cardiac surgery, esmolol is safe, effective and rapid and, compared with nitroprusside, results in less unwanted decrease in diastolic blood pressure and oxygen saturation, but there is more decrease in heart rate and cardiac index.
SN  - 0002-9149
UR  - http://ovidsp.ovid.com/ovidweb.cgi?T=JS&CSC=Y&NEWS=N&PAGE=fulltext&D=med2&AN=2864849
L2  - http://ovidsp.ovid.com/ovidweb.cgi?T=JS&CSC=Y&NEWS=N&PAGE=fulltext&D=med2&AN=2864849 // http://lshtmsfx.hosted.exlibrisgroup.com/lshtm?sid=OVID:medline&id=pmid:2864849&id=doi:&issn=0002-9149&isbn=&volume=56&issue=11&spage=49F&pages=49F-56F&date=1985&title=American+Journal+of+Cardiology&atitle=Use+of+esmolol+in+hypertension+after+cardiac+surgery.&aulast=Gray&pid=%3Cauthor%3EGray+RJ%3BBateman+TM%3BCzer+LS%3BConklin+C%3BMatloff+JM%3C%2Fauthor%3E%3CAN%3E2864849%3C%2FAN%3E%3CDT%3EClinical+Trial%3C%2FDT%3E
DB  - From MEDLINE, a database of the U.S. National Library of Medicine.
DO  - 10.1016/0002-9149(85)90916-6
DP  - 1985 Oct 23
LA  - eng
C1  - 2864849
C2  - 1986025862
CC  - SR-ANAESTH // SR-VASC
DE  - RCT
PT  - Clinical Trial
PT  - Comparative Study
PT  - Journal Article
PT  - Randomized Controlled Trial
MC  - Adult
MC  - Aged
MC  - Female
MC  - Humans
MC  - Male
MC  - Middle Aged
MH  - Adrenergic beta-Antagonists /adverse effects /*therapeutic use
MH  - Drug Administration Schedule
MH  - Heart Diseases /complications /*surgery
MH  - Hemodynamics /drug effects
MH  - Hypertension /*drug therapy /etiology
MH  - Nitroprusside /therapeutic use
MH  - Postoperative Complications
MH  - Propanolamines /adverse effects /*therapeutic use
MH  - Random Allocation
KY  - Adrenergic beta Antagonists adverse effects
Adult
Aged
Drug Administration Schedule
Heart Diseases complications
Hemodynamics drug effects
Hypertension etiology
Middle Age
Nitroprusside therapeutic use
Postoperative Complications
Propanolamines adverse effects
Random Allocation
Adrenergic beta Antagonists therapeutic use
Heart Diseases surgery
Hypertension drug therapy
Propanolamines therapeutic use
Hypertension
Surgery
Work
Patients
Arteries
Blood
Blood Pressure
Pressure
Oxygen
Heart
Heart Rate
PS  - MEDLINE Journal available in: Print // Citation processed from: Print
CNO  - CN-00039921
ER  - 

TY  - JOUR
AN  - 975126
ID  - 1224
TI  - Beta-blockade benefits patients following a subarachnoid haemorrhage
AU  - Neil-Dwyer G
AU  - Walter P
AU  - Cruickshank JM
PY  - 1985
KW  - 1: propranolol/tr, apoplexy/oc, cerebrovascular-disease/oc, subarachnoid/oc, hemorrhage/oc, encephalopathy/tr, aneurysm/oc, phentolamine/rc, tranexamate/rc, dexamethasone/rc, p o /ft, double/ft, blind-test/ft, placebo/ft, cases/ft, in-vivo/ft, mortality
propranol
Therapeutics
Cardiovascular
Neurology
SP  - 25-29
JF  - European journal of clinical pharmacology
VL  - 28 Suppl
N2  - Previous studies have shown that ECG changes following a subarachnoid haemorrhage are associated with increased catecholamine levels, necrotic myocardial lesions, and a poor prognosis. Furthermore, beta-blockade using propranolol reverses some of the ECG changes and prevents necrotic myocardial lesions. This study was established to assess the affects of adrenergic blockade on morbidity and mortality following subarachnoid haemorrhage. Patients were admitted to the randomized double-blind between-patients study if they presented at the neurosurgical unit within 48 hours of a subarachnoid haemorrhage confirmed by lumbar puncture. Of 224 patients, the first 118 received an alpha-blocker, phentolamine 20 mg three-hourly, and either the beta-blocker propranolol 80 mg eight-hourly, or placebo. The last 106 patients received either propranolol or placebo. Treatment was continued for three weeks. Assessment at four weeks revealed significant improvements in the treated group for neurological deficit (p = 0.003) and death (p = 0.02). More treated patients underwent operation and those that did had a better outcome (p = 0.01). Assessment at one year showed that although patients had improved in both groups, patients in the treated group had significantly fewer neurological deficits (p = 0.003). There were fewer deaths in the treated group but this difference was not significant (p = 0.09). Possible mechanisms for this protective effect of propranolol may include a reduction in plasma renin activity, a reduction in pulmonary oedema, prevention of myocardial infarcts, and a reduction in cerebral oxygen requirements. It is concluded that early beta-blockade benefits patients with subarachnoid haemorrhage, in terms of fewer neurological deficits, for up to one year.
L2  - http://ovidsp.ovid.com/ovidweb.cgi?T=JS&CSC=Y&NEWS=N&PAGE=fulltext&D=derd1&AN=1985-40385
DB  - From MEDLINE, a database of the U.S. National Library of Medicine.
DO  - 10.1007/bf00543706
DP  - 1985
LA  - eng
C1  - 2865145
CC  - HS-HANDSRCH // SR-STROKE
PT  - Clinical Trial
PT  - Journal Article
PT  - Randomized Controlled Trial
MC  - Adult
MC  - Aged
MC  - Humans
MC  - Middle Aged
MH  - Adolescent
MH  - Adrenergic beta-Antagonists /*therapeutic use
MH  - Blood Pressure /drug effects
MH  - Catecholamines /analysis
MH  - Electrocardiography
MH  - Intracranial Aneurysm /complications
MH  - Phentolamine /therapeutic use
MH  - Propranolol /therapeutic use
MH  - Prospective Studies
MH  - Pulse /drug effects
MH  - Random Allocation
MH  - Subarachnoid Hemorrhage /complications /*drug therapy
CNO  - CN-00040070
ER  - 

TY  - JOUR
AN  - 975271
TI  - Endogenous opiates and response to exercise in asthmatic children and adolescents
AU  - Tal A
AU  - Pasterkamp H
AU  - Chernick V
PY  - 1985
SP  - 46-51
JF  - Pediatric pulmonology
VL  - 1
IS  - 1
N2  - Whether endorphins secreted during stressful exercise may play a role in the physiologic response of asthmatics was investigated. Thirteen asthmatic subjects were studied: seven (mean age 16 years +/- 2.8 SEM) had perennial asthma and exercise-induced bronchospasm (EIB), and six (mean age 18 years +/- 2) had mild seasonal asthma without EIB. Each subject performed two matched progressive exercise challenges on consecutive days. Baseline lung function was measured before each challenge and was measured again after exercise at regular intervals for 30 minutes. One minute before exercise each subject received intravenously either i.v. naloxone (0.04 mg/kg), an opiate receptor blocker, or saline, in a double-blind crossover fashion. Heart rate, oxygen consumption, minute ventilation, tidal volume, and arterial oxygen saturation were recorded throughout the tests. During the two challenges these parameters were not significantly different for all 13 patients. The mean percentage reduction in FEV1 after exercise for the seven subjects with EIB was slightly but not significantly less with naloxone (25% +/- 7 SEM) than with placebo (32% +/- 7) during the first 10 minutes after exercise. Naloxone had no obvious effect on EIB or the other parameters measured in association with strenuous exercise in asthmatic patients.
DB  - From MEDLINE, a database of the U.S. National Library of Medicine.
DO  - 10.1002/ppul.1950010111
DP  - 1985 Jan-Feb
LA  - eng
C1  - 4058956
CC  - SR-AIRWAYS // SR-CHILD
DE  - CCT
PT  - Clinical Trial
PT  - Controlled Clinical Trial
PT  - Journal Article
PT  - Research Support, Non-U.S. Gov't
MC  - Child
MC  - Female
MC  - Humans
MC  - Male
MH  - Adolescent
MH  - Asthma /*etiology
MH  - Asthma, Exercise-Induced /*etiology /physiopathology
MH  - Double-Blind Method
MH  - Endorphins /*physiology
MH  - Forced Expiratory Volume
MH  - Heart Rate
MH  - *Naloxone
MH  - Oxygen Consumption
MH  - *Physical Exertion
MH  - Tidal Volume
KY  - Adolescence/ *Asthma/Et [Etiology]/ *Asthma, Exercise-Induced/Et [Etiology]/ Asthma, Exercise-Induced/Pp [Physiopathology]/ Child/ Double-Blind Method/ *Endorphins/Ph [Physiology]/ *Exertion/ Female/ Forced Expiratory Volume/ Heart Rate/ Human/ Male/ *Naloxone/Du [Diagnostic Use]/ Oxygen Consumption/ Support, Non-U.s. Gov't/ Tidal Volume
CNO  - CN-00040215
ER  - 

TY  - JOUR
AN  - 975436
TI  - The effects of nasal anesthesia on breathing during sleep
AU  - White DP
AU  - Cadieux RJ
AU  - Lombard RM
AU  - Bixler EO
AU  - Kales A
AU  - Zwillich CW
PY  - 1985
SP  - 972-975
JF  - American review of respiratory disease
VL  - 132
IS  - 5
N2  - Inability to breathe through the nose is an increasingly recognized cause of disordered breathing during sleep. To test the hypothesis that this respiratory dysrhythmia could result from loss of neuronal input to respiration from receptors located in the nose, we anesthetized the nasal passages of 10 normal men during sleep. Each subject spent 4 consecutive nights in the sleep laboratory while sleep stages, breathing patterns, respiratory effort, and arterial oxygen saturation were monitored. Night 1 was for acclimatization with Nights 3 and 4 being randomized to nasal spraying with either 4% lidocaine or placebo. On the lidocaine and placebo nights (Nights 3 and 4) the nasal passages were also sprayed with a decongestant to prevent increased nasal air-flow resistance resulting from mucosal swelling. To control for the possible effects of this decongestant, an additional night (Night 2) was included during which the nasal passages were sprayed with room air. Parallel studies conducted during wakefulness demonstrated low nasal resistance during the lidocaine-decongestant regimen. Because of the short duration of anesthesia with lidocaine, spraying was done at lights out and 2.5 and 5 h later. On the placebo night (decongestant plus saline) there were 6.4 +/- 1.8 (SEM) disordered breathing events (apneas plus hypopneas) per subject, whereas with lidocaine (plus decongestant) this increased fourfold to 25.8 +/- 7.8 events per subject (p less than 0.05). The majority of the disordered breathing events were apneas and were fairly evenly distributed between central and obstructive events. The magnitude of these changes is similar to that previously reported with complete nasal obstruction. These results suggest that nasal receptors sensitive to air flow may be important in maintaining breathing rhythmicity during sleep.
DB  - From MEDLINE, a database of the U.S. National Library of Medicine.
DO  - 10.1164/arrd.1985.132.5.972
DP  - 1985 Nov
LA  - eng
C1  - 4062052
CC  - SR-AIRWAYS // SR-ANAESTH
DE  - RCT
PT  - Clinical Trial
PT  - Journal Article
PT  - Randomized Controlled Trial
PT  - Research Support, Non-U.S. Gov't
PT  - Research Support, U.S. Gov't, P.H.S.
MC  - Adult
MC  - Humans
MC  - Male
MC  - Middle Aged
MH  - *Anesthesia, Local
MH  - Lidocaine /pharmacology
MH  - Nose /*physiology
MH  - *Respiration /drug effects
MH  - Sleep /drug effects /*physiology
MH  - Sleep Apnea Syndromes /chemically induced
KY  - Adult/ *Anesthesia, Local/ Human/ Lidocaine/Pd [Pharmacology]/ Male/ Middle Age/ *Nose/Ph [Physiology]/ Respiration/De [Drug Effects]/ *Respiration/ Sleep/De [Drug Effects]/ *Sleep/Ph [Physiology]/ Sleep Apnea Syndromes/Ci [Chemically Induced]/ Support, Non-U.s. Gov't/ Support, U.s. Gov't, P.h.s.
CNO  - CN-00040380
ER  - 

TY  - JOUR
AN  - 975479
TI  - Omnipaque and Urografin in left ventriculography and coronary arteriography. A randomised, double blind study
AU  - Folke K
AU  - Andrew E
AU  - Laulund S
AU  - Hansen PF
PY  - 1985
SP  - 319-323
JF  - British journal of radiology
VL  - 58
IS  - 688
N2  - In order to compare tolerability and radiographic properties of Omnipaque (iohexol) 350 mg I/ml and Urografin (sodium meglumine diatrizoate) 76% (370 mg I/ml) in left ventriculography and coronary arteriography, a randomised, double-blind parallel study was conducted. ECG, heart rate, blood pressure, cardiac output, oxygen saturation, CK-MB, adverse reactions and opacification were recorded. Twenty-five patients received Omnipaque and 24 Urografin and all patients were included in the final material. Omnipaque was found to have less influence on haemodynamics than Urografin. Few adverse reactions were encountered in the entire study, but fewer after injections of Omnipaque than after Urografin. Equally good opacification was demonstrated for both media. Omnipaque was found well suited for cardioangiography and superior to standard ionic media.
DB  - From MEDLINE, a database of the U.S. National Library of Medicine.
DO  - 10.1259/0007-1285-58-688-319
DP  - 1985 Apr
C1  - 3904899
CC  - HS-HANDSRCH
PT  - Clinical Trial
PT  - Comparative Study
PT  - Journal Article
PT  - Randomized Controlled Trial
MC  - Adult
MC  - Female
MC  - Humans
MC  - Male
MC  - Middle Aged
MH  - Blood Pressure /drug effects
MH  - Clinical Trials as Topic
MH  - *Coronary Angiography
MH  - *Diatrizoate /analogs & derivatives
MH  - *Diatrizoate Meglumine /pharmacology
MH  - Double-Blind Method
MH  - Heart Rate /drug effects
MH  - Heart Ventricles /*diagnostic imaging /drug effects
MH  - *Iodobenzoates /pharmacology
MH  - Iohexol
MH  - Random Allocation
MH  - *Triiodobenzoic Acids /pharmacology
CNO  - CN-00040423
ER  - 

TY  - JOUR
AN  - 975624
TI  - Episodic postoperative oxygen desaturation: the value of added oxygen
AU  - Jones JG
AU  - Jordan C
AU  - Scudder C
AU  - Rocke DA
AU  - Barrowcliffe M
PY  - 1985
SP  - 1019-1022
JF  - Journal of the Royal Society of Medicine
VL  - 78
IS  - 12
N2  - Six patients were studied following general anaesthesia for cholecystectomy or hip replacement. Intravenous morphine was given for postoperative pain relief. Continuous measurements were made of breathing pattern and arterial oxygen saturation for a 12-hour period postoperatively. The effect of breathing either air or 28% oxygen for alternate 2-hour periods was examined. There was no significant effect of oxygen on the number of periods of central apnoea, obstructive apnoea or partial upper airways obstruction. The number of episodes of decreases in oxygen saturation to below 80%, associated with these breathing disturbances, was reduced from 59 to zero by the administration of oxygen. There was a gradual improvement in oxygenation whilst breathing air during the 12-hour postoperative period. The administration of oxygen had a beneficial effect on average arterial oxygen saturation.
DB  - From MEDLINE, a database of the U.S. National Library of Medicine.
DO  - 10.1177/014107688507801208
DP  - 1985 Dec
LA  - eng
C1  - 4067974
CC  - SR-AIRWAYS // SR-ANAESTH
DE  - CCT
PT  - Clinical Trial
PT  - Controlled Clinical Trial
PT  - Journal Article
MC  - Humans
MH  - Airway Obstruction /prevention & control
MH  - Morphine /therapeutic use
MH  - Oxygen /blood /*therapeutic use
MH  - Pain, Postoperative /prevention & control
MH  - Postoperative Complications /prevention & control
MH  - Respiration /*drug effects
MH  - Sleep Apnea Syndromes /prevention & control
MH  - Time Factors
KY  - Airway Obstruction/Pc [Prevention & Control]/ Human/ Morphine/Tu [Therapeutic Use]/ Oxygen/Bl [Blood]/ *Oxygen/Tu [Therapeutic Use]/ Pain, Postoperative/Pc [Prevention & Control]/ Postoperative Complications/Pc [Prevention & Control]/ *Respiration/De [Drug Effects]/ Sleep Apnea Syndromes/Pc [Prevention & Control]/ Time Factors
CNO  - CN-00040568
PMC  - 1290056
ER  - 

TY  - JOUR
AN  - 975871
TI  - Sustained release choline theophyllinate in nocturnal asthma
AU  - Rhind GB
AU  - Connaughton JJ
AU  - McFie J
AU  - Douglas NJ
AU  - Flenley DC
PY  - 1985
SP  - 1605-1607
JF  - British medical journal (Clinical research ed.)
VL  - 291
IS  - 6509
N2  - Nocturnal wheeze is common in patients with asthma, and slow release theophyllines may reduce symptoms. As theophyllines are stimulants of the central nervous system the effect of 10 days' twice daily treatment with sustained release choline theophyllinate or placebo on symptoms, overnight bronchoconstriction, nocturnal oxygen saturation, and quality of sleep were studied in a double blind crossover study in nine stable patients with nocturnal asthma (five men, four women, age range 23-64 years; forced expiratory volume in one second (FEV1) 0.85-3.8 1; vital capacity 1.95-6.1 1). When treated with the active drug all patients had plasma theophylline concentrations of at least 28 mmol/l (5 micrograms/ml) (peak plasma theophylline concentrations 50-144 mmol/l (9-26 micrograms/ml]. Morning FEV1 was higher when treated with sustained release choline theophyllinate (2.7 (SEM 0.3) 1) than placebo (2.1 (0.3) 1) (p less than 0.01). Both daytime and nocturnal symptoms were reduced when the patients were treated with sustained release choline theophyllinate and subjective quality of sleep was improved (p less than 0.002). When treated with the active drug, however, quality of sleep determined by electroencephalography deteriorated with an increase in wakefulness and drowsiness (p less than 0.05) and a reduction in non-rapid eye movement sleep (p less than 0.005). Treatment with choline theophyllinate had no effect on either the occurrence or the severity of transient nocturnal hypoxaemic episodes or apnoeas or hypopnoeas. In conclusion, sustained release choline theophyllinate prevents overnight bronchoconstriction, but impairs quality of sleep defined by electroencephalography.
DB  - From MEDLINE, a database of the U.S. National Library of Medicine.
DO  - 10.1136/bmj.291.6509.1605
DP  - 1985 Dec 7
LA  - eng
C1  - 3935204
CC  - SR-AIRWAYS
DE  - RCT
TO  - ENGLISH
PT  - Clinical Trial
PT  - Journal Article
PT  - Randomized Controlled Trial
PT  - Research Support, Non-U.S. Gov't
MC  - Adult
MC  - Aged
MC  - Humans
MC  - Middle Aged
MH  - Asthma /blood /*drug therapy /physiopathology
MH  - Choline /*analogs & derivatives /therapeutic use
MH  - Clinical Trials as Topic
MH  - Delayed-Action Preparations
MH  - Double-Blind Method
MH  - Forced Expiratory Volume
MH  - Random Allocation
MH  - Sleep /drug effects
MH  - Theophylline /*analogs & derivatives /blood /therapeutic use
KY  - Adult-; Aged-; Asthma-blood; Asthma-physiopathology; Choline-therapeutic-use; Clinical-Trials; Delayed-Action-Preparations; Double-Blind-Method; Forced-Expiratory-Volume; Middle-Age; Random-Allocation; Sleep-drug-effects; Theophylline-blood; Theophylline-therapeutic-use; *Asthma-drug-therapy; *Choline-analogs-and-derivatives; *Theophylline-analogs-and-derivatives
CNO  - CN-00040815
PMC  - 1418455
ER  - 

TY  - JOUR
AN  - 976093
TI  - The effects of nicotinic acid and xanthinol nicotinate on human memory in different categories of age. A double blind study
AU  - Loriaux SM
AU  - Deijen JB
AU  - Orlebeke JF
AU  - De Swart JH
PY  - 1985
SP  - 390-395
JF  - Psychopharmacology
VL  - 87
IS  - 4
N2  - The treatment effect of nicotinic acid and xanthinol nicotinate on human memory was compared with placebo in 96 healthy subjects. Forty-three subjects were young (35-45 years), 30 subjects middle aged (55-65 years) and 23 subjects were old aged (75-85 years). Pre- and post-treatment scores were measured on a battery of memory tasks, covering sensory register, short-term memory and long-term memory. The treatment regime was 1 dragee t.i.d. for 8 weeks. The administration of xanthinol nicotinate (500 mg, containing 141.7 mg nicotinic acid), nicotinic acid (141.7 mg) and placebo (lactose) was double-blind. Pre- and post-treatment scores were analysed by means of a multivariate covariance technique, the pre-treatment score serving as covariate. Nicotinic acid treatment resulted in improvement of sensory register and short-term memory, while xanthinol nicotinate improved sensory register, short-term memory and long-term memory. In comparison with placebo, both active compounds yielded improvements of 10-40%, depending on type of task. Treatment effects of nicotinic acid were predominantly found in the young and middle-aged, whereas treatment effects of xanthinol nicotinate were predominantly found in the old. These results are interpreted by the supposed activity of nicotinic acid at the cell membrane, improving neuronal transmission, and of xanthinol nicotinate inside the cell, enhancing cell metabolism and oxygen supply in the brain.
DB  - From MEDLINE, a database of the U.S. National Library of Medicine.
DO  - 10.1007/bf00432500
DP  - 1985
C1  - 3936095
PT  - Clinical Trial
PT  - Controlled Clinical Trial
PT  - Journal Article
PT  - Research Support, Non-U.S. Gov't
MC  - Adult
MC  - Aged
MC  - Humans
MC  - Middle Aged
MH  - Age Factors
MH  - Memory, Short-Term /drug effects
MH  - Mental Recall /drug effects
MH  - Niacin /*pharmacology
MH  - Reaction Time /drug effects
MH  - Theophylline /*analogs & derivatives
MH  - Xanthinol Niacinate /*pharmacology
CNO  - CN-00041037
ER  - 

TY  - JOUR
AN  - 976447
ID  - MEDLINE 86118548
TI  - Randomized clinical study of thiopental loading in comatose survivors of cardiac arrest
AU  - Brain Resuscitation Clinical Trial I Study Group
PY  - 1986
SP  - 397-403
JF  - New England journal of medicine
VL  - 314
IS  - 7
N2  - After restoration of spontaneous circulation and adequate oxygenation, 262 comatose survivors of cardiac arrest were randomly assigned to receive standard brain-oriented intensive care or the same standard therapy plus a single intravenous loading dose of thiopental (30 mg per kilogram of body weight). The study was designed to have an 80 percent probability of detecting a 20 percent reduction in the incidence of permanent postischemic cerebral dysfunction. Base-line characteristics were similar in the two treatment groups. At the end of one year of follow-up, there was no statistically significant difference between treatment groups in the proportion of patients who died (77 percent of the thiopental vs. 80 percent of the standard-therapy group), survived with "good" cerebral recovery (20 percent of the thiopental vs. 15 percent of the standard-therapy group), or survived with permanent severe neurologic damage (2 percent of the thiopental vs. 5 percent of the standard-therapy group). The results of this study do not support the use of thiopental for brain resuscitation after cardiac arrest.
DB  - From MEDLINE, a database of the U.S. National Library of Medicine.
DO  - 10.1056/NEJM198602133140701
DP  - 1986 02 13
LA  - eng
C1  - 2868412
CC  - SR-ANAESTH // SR-INJ // SR-VASC
DE  - RCT
PT  - Clinical Trial
PT  - Journal Article
PT  - Randomized Controlled Trial
PT  - Research Support, U.S. Gov't, P.H.S.
MC  - Adult
MC  - Aged
MC  - Child
MC  - Child, Preschool
MC  - Female
MC  - Humans
MC  - Infant
MC  - Male
MC  - Middle Aged
MH  - Adolescent
MH  - Brain Damage, Chronic /etiology /*prevention & control
MH  - Brain Ischemia /drug therapy
MH  - Clinical Trials as Topic
MH  - Coma /drug therapy
MH  - Follow-Up Studies
MH  - Heart Arrest /complications /*drug therapy /mortality /therapy
MH  - Random Allocation
MH  - Resuscitation /methods
MH  - Thiopental /administration & dosage /*therapeutic use
KY  - Adolescence
Adult
Aged
Brain Damage,Chronic etiology
Cerebral Ischemia drug therapy
Child
Child,Preschool
Clinical Trials
Coma drug therapy
Follow Up Studies
Heart Arrest complications
Heart Arrest mortality
Heart Arrest therapy
Infant
Middle Age
Random Allocation
Resuscitation methods
Thiopental administration and dosage
Brain Damage,Chronic prevention and control
Heart Arrest drug therapy
Thiopental therapeutic use
Thiopental
Survivors
Resuscitation
Probability
Incidence
Patients
CNO  - CN-00041392
ER  - 

TY  - JOUR
AN  - 976469
TI  - Correction of linoleic acid deficiency in cystic fibrosis
AU  - Mischler EH
AU  - Parrell SW
AU  - Farrell PM
AU  - Raynor WJ
AU  - Lemen RJ
PY  - 1986
KW  - essential fatty acids // linoleic acid // nutrition // supplements // CYSTIC FIBROSIS // GASTROINTESTINAL & NUTRITIONAL DISORDERS // oral // omega 6 fatty acids // fat
SP  - 36-41
JF  - Pediatric research
VL  - 20
IS  - 1
N2  - To identify evidence of essential fatty acid deficiency, we screened 64 patients with cystic fibrosis by analyzing total lipid extracts from plasma. Forty-three had an abnormal linoleate (18:2) level (less than 26%). Thirteen deficient patients (aged 10-24 yr) ingested for 1 yr 7% of their total calories as linoleate derived from a daily supplement of Microlipid. Five deficient patients (aged 10-37 yr) served as controls. Plasma and erythrocyte fatty acid composition were monitored by gas chromatography of total lipid extracts seven times during the twelve month period. Prostaglandins E2 and F2 alpha and their 15 keto 13, 14 dihydrometabolite, 6-keto F1 alpha, and thromboxane B2 were measured by radioimmunoassay. Sweat tests, oxygen saturation, growth indices, clinical severity scores, compliance, and possible side effects from taking Microlipid were followed. Results showed that oral supplementation with Microlipid can significantly increase plasma and erythrocytes % 18:2. One compliant patient died during the study and had normal tissue 18:2 levels. Nine of 13 patients gained more weight while taking Microlipid than in the previous year. No significant changes in sweat electrolytes, clinical scores, or oxygen saturation were found during the study year. Prostaglandin metabolites prostaglandin E2 showed an upward trend in supplemented patients, compared to controls. Prostaglandin F2 alpha remained unchanged over 1 yr but showed a trend significantly downward over the final 6 months in supplemented patients. We conclude that linoleate deficiency can be corrected with daily Microlipid supplements and that correction may alter prostaglandin metabolism.
SN  - 0031-3998 (Print)
DB  - From MEDLINE, a database of the U.S. National Library of Medicine.
DO  - 10.1203/00006450-198601000-00010
DP  - 1986 Jan
LA  - eng
C1  - 3456148
CC  - SR-CF // SR-COMPMED
DE  - RCT
PT  - Clinical Trial
PT  - Controlled Clinical Trial
PT  - Journal Article
PT  - Research Support, Non-U.S. Gov't
MC  - Adult
MC  - Child
MC  - Humans
MH  - 6-Ketoprostaglandin F1 alpha /blood
MH  - Adolescent
MH  - Arachidonic Acids /blood
MH  - Cystic Fibrosis /*metabolism
MH  - Dinoprost
MH  - Dinoprostone
MH  - Emulsions
MH  - Energy Intake
MH  - Erythrocytes /metabolism
MH  - Growth /drug effects
MH  - Linoleic Acids /blood /*deficiency /metabolism /therapeutic use
MH  - Oils /*therapeutic use
MH  - Patient Compliance
MH  - Prostaglandins /*blood
MH  - Prostaglandins E /blood
MH  - Prostaglandins F /blood
MH  - Random Allocation
MH  - Safflower Oil /adverse effects /*therapeutic use
MH  - Thromboxane B2 /blood
CNO  - CN-00041414
ER  - 

TY  - JOUR
AN  - 976563
TI  - Experiences with "etomidate pro infusione" in heart surgery interventions with extracorporeal circulation
AU  - Kling D
AU  - Russ W
AU  - Borner U
AU  - von Bormann B
AU  - Hempelmann G
PY  - 1985
SP  - 325-329
JF  - Anasthesie, Intensivtherapie, Notfallmedizin
VL  - 20
IS  - 6
N2  - The results of experimental studies with etomidate demonstrating positive hemodynamic effects AS well AS a decrease in intracranial pressure induced a study using etomidate during cardiac surgery. This randomized study including 506 patients should prove the influence of etomidate on the rate of psychic disturbances after cardiac surgery. Patients treated with etomidate received a loading dose of 1 mg/kg b.w. etomidate within 15 minutes followed by a continuous infusion of 1 mg/kg b.w. /h until the end of ECC. Patients without etomidate were the control group. Psychic disturbances were observed in 25% of the control group and in 30% of the etomidate group. In both groups of patients there was a fair number of patients with perioperative cardiopulmonary problems (artificial ventilation longer than 24 hours; catecholamine therapy: epinephrine greater than 5 micrograms/min longer than 3 hours): 8% in the control group and 20% in the etomidate group. These results indicate that etomidate does not beneficially influence the rate of psychic disturbances after open-heart surgery; it may induce, however, cardiopulmonary side effects after cardiac surgery. The results of recent studies indicating drug induced adrenal insufficiency are discussed.
DB  - From MEDLINE, a database of the U.S. National Library of Medicine.
DP  - 1985 Dec
LA  - ger
C1  - 4091239
CC  - HS-HANDSRCH // SR-ANAESTH // SR-DEMENTIA // SR-VASC
DE  - RCT
TO  - Erfahrungen mit "Etomidat pro infusione" bei herzchirurgischen Eingriffen in extrakorporaler Zirkulation.
PT  - Clinical Trial
PT  - Controlled Clinical Trial
PT  - English Abstract
PT  - Journal Article
PT  - Randomized Controlled Trial
MC  - Adult
MC  - Humans
MH  - Adolescent
MH  - Adult
MH  - *Anesthesia, Intravenous
MH  - Cerebrovascular Circulation/de [Drug Effects]
MH  - *Etomidate
MH  - *Extracorporeal Circulation
MH  - *Heart Diseases/su [Surgery]
MH  - Hemodynamics/de [Drug Effects]
MH  - Humans
MH  - Intracranial Pressure/de [Drug Effects]
MH  - Neurocognitive Disorders/pc [Prevention & Control]
MH  - Postoperative Complications/pc [Prevention & Control]
KY  - Adolescence
Adult
Cerebrovascular Circulation drug effects
Delirium,Dementia,Amnestic,Cognitive Disorders prevention and control
English Abstract
Hemodynamics drug effects
Intracranial Pressure drug effects
Postoperative Complications prevention and control
Anesthesia,Intravenous
Etomidate
Extracorporeal Circulation
Heart Diseases surgery
Heart
Surgery
Pressure
Patients
Epinephrine
CNO  - CN-00041508
RTY  - Journal article
ER  - 

TY  - JOUR
AN  - 976569
TI  - Neuropsychiatric complications after cardiopulmonary bypass: cerebral protection by a barbiturate
AU  - Nussmeier NA
AU  - Arlund C
AU  - Slogoff S
PY  - 1986
SP  - 165-170
JF  - Anesthesiology
VL  - 64
IS  - 2
N2  - The authors prospectively investigated the ability of thiopental to decrease neuropsychiatric complications as a consequence of open-ventricle operations requiring cardiopulmonary bypass. Eighty-nine randomly assigned patients received sufficient thiopental to maintain electroencephalographic silence throughout the period from before atrial cannulation to termination of bypass. These patients received an average of 39.5 mg/kg of thiopental, while 93 control patients received only fentanyl. On the first postoperative day, five thiopental (5.6%) and eight control (8.6%) patients exhibited clinical neuropsychiatric abnormalities. By the tenth postoperative day, all neuropsychiatric dysfunction had resolved in the thiopental group but persisted in seven (7.5%) control patients (P less than 0.025). The incidence of complications was significantly related to calcification of replaced valves, aortic valve replacement, advanced age, and prolonged bypass, but not to low blood pressure during perfusion. The authors believe their data are consistent with embolism as the most important cause of sensory-motor neurologic dysfunction following cardiopulmonary bypass. The data also provide evidence that thiopental in sufficient dosage can reduce the clinical consequences of these events. This is the first demonstration of cerebral protection by a barbiturate in humans.
DB  - From MEDLINE, a database of the U.S. National Library of Medicine.
DO  - 10.1097/00000542-198602000-00006
DP  - 1986 Feb
LA  - eng
C1  - 3946803
CC  - SR-ANAESTH // SR-VASC
PT  - Clinical Trial
PT  - Journal Article
PT  - Randomized Controlled Trial
MC  - Aged
MC  - Female
MC  - Humans
MC  - Male
MC  - Middle Aged
MH  - Age Factors
MH  - Barbiturates /*therapeutic use
MH  - Blood Pressure
MH  - Calcinosis /complications
MH  - Cardiopulmonary Bypass /*adverse effects
MH  - Delusions /etiology
MH  - Electroencephalography
MH  - Hallucinations /etiology
MH  - Heart Valve Prosthesis
MH  - Memory Disorders /etiology
MH  - Myocardial Contraction /drug effects
MH  - Neuropsychological Tests
MH  - Postoperative Complications /prevention & control /*psychology
MH  - Sleep Stages
MH  - Thiopental
MH  - Time Factors
KY  - Age-Factors
Aged-
Barbiturates-Therapeutic-Use
Blood-Pressure
Calcinosis-Complications
Cardiopulmonary-Bypass-Adverse-Effects
Delusions-Etiology
Electroencephalography-
Hallucinations-Etiology
Heart-Valve-Prosthesis
Memory-Disorders-Etiology
Middle-Age
Myocardial-Contraction-Drug-Effects
Neuropsychological-Tests
Postoperative-Complications-Prevention-And-Control
Postoperative-Complications-Psychology
Sleep-Stages
Thiopental-
Time-Factors
CNO  - CN-00041514
ER  - 

TY  - JOUR
AN  - 976722
TI  - Disodium cromoglycate fails to prevent the rise in pulmonary artery pressure in hypoxic chronic bronchitis and emphysema
AU  - Rhind GB
AU  - MacNee W
AU  - Flenley DC
PY  - 1986
SP  - 58-63
JF  - European journal of respiratory diseases
VL  - 68
IS  - 1
N2  - Animal studies have suggested that stabilising mast cells may reduce the rise in pulmonary artery pressure which is produced by hypoxia. In six patients with stable hypoxic chronic bronchitis and emphysema, we have compared the pulmonary artery pressure at rest and on exercise before and after inhaling disodium cromoglycate (DSCG). The increase in heart rate was the same after each period of exercise (17 beats/min increase on placebo; 16 beats/min on DSCG), as was fall in arterial oxygen saturation (6% on placebo; 6% on DSCG). The subsequent rise in pulmonary artery pressure (PAP) during exercise was also not significantly different between placebo and DSCG. We conclude that 80 mg of aerosolised DSCG does not modify the pulmonary artery pressure in patients with chronic bronchitis and emphysema either at rest or during exercise.
DB  - From MEDLINE, a database of the U.S. National Library of Medicine.
DP  - 1986 Jan
LA  - eng
C1  - 3081361
CC  - SR-AIRWAYS
DE  - CCT
PT  - Clinical Trial
PT  - Controlled Clinical Trial
PT  - Journal Article
MC  - Aged
MC  - Humans
MC  - Middle Aged
MH  - Blood Pressure /*drug effects
MH  - Bronchitis /blood /*physiopathology
MH  - Carbon Dioxide /blood
MH  - Chronic Disease
MH  - Cromolyn Sodium /*pharmacology
MH  - Forced Expiratory Volume
MH  - Heart Rate
MH  - Oxygen /blood
MH  - Physical Exertion
MH  - Pulmonary Artery /drug effects /*physiopathology
MH  - Pulmonary Emphysema /blood /*physiopathology
MH  - Vital Capacity
CA  - (Rhind, MacNee, Flenley) Department of Respiratory Medicine, University of Edinburgh, City Hospital, Edinburgh EHL0 5SB United Kingdom
KY  - Aged/ *Blood Pressure/De [Drug Effects]/ Bronchitis/Bl [Blood]/ *Bronchitis/Pp [Physiopathology]/ Carbon Dioxide/Bl [Blood]/ Chronic Disease/ *Cromolyn Sodium/Pd [Pharmacology]/ Exertion/ Forced Expiratory Volume/ Heart Rate/ Human/ Middle Age/ Oxygen/Bl [Blood]/ Pulmonary Artery/De [Drug Effects]/ *Pulmonary Artery/Pp [Physiopathology]/ Pulmonary Emphysema/Bl [Blood]/ *Pulmonary Emphysema/Pp [Physiopathology]/ Vital Capacity
CNO  - CN-00041667
ER  - 

TY  - JOUR
AN  - 977174
TI  - Pharmacologic support of the myocardium following aortocoronary bypass surgery: a comparative study
AU  - Balderman SC
AU  - Aldridge J
PY  - 1986
SP  - 175-183
JF  - Journal of clinical pharmacology
VL  - 26
IS  - 3
N2  - To evaluate the hemodynamic effects of simultaneous nitroglycerin and epinephrine infusion following aortocoronary bypass surgery, 16 patients were monitored and studied in the early postoperative period. All patients were given intravenous nitroglycerin, epinephrine, epinephrine combined with nitroglycerin, and dobutamine in a randomized manner. The dose of pharmacologic agent was gradually increased to achieve the required circulatory response. The measured variables included heart rate (HR), central venous pressure (CVP), arterial blood pressure (BP), pulmonary artery pressure (PA), pulmonary artery wedge pressure (PAWP), cardiac output, and arterial and venous oxygen saturations. A nitroglycerin infusion at 1.1 +/- 2 micrograms/kg/min caused the PAWP to decrease by 37% (P less than or equal to .005). All other parameters were not significantly different from control. Epinephrine at a dose of 0.06 +/- 0.02 micrograms/kg/min increased the mean blood pressure by 21% (P less than or equal to .005). The rate-pressure product (RPP) and PAWP were elevated by 18% and 12%, respectively (P less than or equal to .005). Cardiac index, however, was not increased. When nitroglycerin was added to the epinephrine infusion, a PAWP increase was not seen. Also the right ventricular stroke work index was increased by 23% (P less than or equal to .01), and the left ventricular stroke work index increased by 21% (P less than or equal to .01). Dobutamine 4.8 +/- 1.0 micrograms/kg/min caused ventricular stroke work indexes to increase significantly (P less than or equal to .005). The CVP and PAWP were unchanged with this mode of therapy.(ABSTRACT TRUNCATED AT 250 WORDS)
DB  - From MEDLINE, a database of the U.S. National Library of Medicine.
DO  - 10.1002/j.1552-4604.1986.tb02930.x
DP  - 1986 Mar
LA  - eng
C1  - 3082942
CC  - SR-VASC
PT  - Clinical Trial
PT  - Comparative Study
PT  - Journal Article
PT  - Randomized Controlled Trial
MC  - Female
MC  - Humans
MC  - Male
MC  - Middle Aged
MH  - Blood Pressure/de [Drug Effects]
MH  - Cardiac Output/de [Drug Effects]
MH  - *Coronary Artery Bypass
MH  - Dobutamine/tu [Therapeutic Use]
MH  - Drug Therapy, Combination
MH  - Epinephrine/ad [Administration & Dosage]
MH  - *Epinephrine/tu [Therapeutic Use]
MH  - Female
MH  - Heart/de [Drug Effects]
MH  - *Heart/pp [Physiopathology]
MH  - Heart Rate/de [Drug Effects]
MH  - Hemodynamics/de [Drug Effects]
MH  - Humans
MH  - Infusions, Parenteral
MH  - Male
MH  - Middle Aged
MH  - Nitroglycerin/ad [Administration & Dosage]
MH  - *Nitroglycerin/tu [Therapeutic Use]
MH  - Vascular Resistance/de [Drug Effects]
CA  - (Balderman, Aldridge) Section of Cardiothoracic Surgery, State University of New York, Buffalo, NY 14215 United States
KY  - Blood Pressure/de [Drug Effects]
Cardiac Output/de [Drug Effects]
Comparative Study
Coronary Artery Bypass
Dobutamine/tu [Therapeutic Use]
Drug Therapy,Combination
Epinephrine/ad [Administration & Dosage]
Epinephrine/tu [Therapeutic Use]
female
Heart Rate/de [Drug Effects]
Heart/de [Drug Effects]
Heart/pp [Physiopathology]
Hemodynamics/de [Drug Effects]
human
Infusions,Parenteral
Male
Middle Age
Nitroglycerin/ad [Administration & Dosage]
Nitroglycerin/tu [Therapeutic Use]
Vascular Resistance/de [Drug Effects]
CNO  - CN-00042119
RTY  - Journal article
ER  - 

TY  - JOUR
AN  - 977351
TI  - Effects of indomethacin on coronary hemodynamics, myocardial metabolism and anginal threshold in coronary artery disease
AU  - Pacold I
AU  - Hwang MH
AU  - Lawless CE
AU  - Diamond P
AU  - Scanlon PJ
AU  - Loeb HS
PY  - 1986
SP  - 912-915
JF  - American journal of cardiology
VL  - 57
IS  - 11
N2  - The effects of orally administered indomethacin or placebo on coronary hemodynamics were studied in 23 patients with coronary artery disease. After indomethacin administration the systemic arterial pressure increased by 12 +/- 4% and the myocardial oxygen consumption by 24 +/- 11%. Coronary sinus flow did not change and coronary vascular resistance increased slightly. Oxygen saturation of the arterial blood did not change, but coronary sinus saturation decreased substantially. Hemodynamic values returned to normal 150 minutes after administration of indomethacin. During rapid atrial pacing, coronary sinus flow increased 79 +/- 14% above the rest value when pacing was done before indomethacin administration; only a 56 +/- 12% increase was seen when pacing was repeated after indomethacin. Peak heart rate achieved during atrial pacing, severity of angina and the degree of ST-segment depression were not altered by indomethacin treatment. Orally administered indomethacin has a mild coronary vasoconstrictive effect that does not interfere substantially with the expected increase in myocardial blood flow during rapid atrial pacing. Anginal threshold is not altered by orally administered indomethacin.
DB  - From MEDLINE, a database of the U.S. National Library of Medicine.
DO  - 10.1016/0002-9149(86)90729-0
DP  - 1986 Apr 15
LA  - eng
C1  - 3515896
CC  - SR-VASC
PT  - Clinical Trial
PT  - Controlled Clinical Trial
PT  - Journal Article
MC  - Animals
MC  - Humans
MC  - Middle Aged
MH  - Administration, Oral
MH  - Angina Pectoris /*physiopathology
MH  - Cardiac Pacing, Artificial
MH  - Clinical Trials as Topic
MH  - Coronary Circulation /*drug effects
MH  - Coronary Disease /*drug therapy
MH  - Dogs
MH  - Heart /drug effects
MH  - Heart Rate /drug effects
MH  - Hemodynamics /drug effects
MH  - Indomethacin /administration & dosage /blood /*pharmacology /therapeutic use
MH  - Myocardium /*metabolism
MH  - Oxygen Consumption
MH  - Rest
KY  - Administration,Oral
Cardiac Pacing,Artificial
Clinical Trials
Dogs
Heart drug effects
Heart Rate drug effects
Hemodynamics drug effects
Indomethacin administration and dosage
Indomethacin blood
Indomethacin therapeutic use
Middle Age
Oxygen Consumption
Rest
Angina Pectoris physiopathology
Coronary Circulation drug effects
Coronary Disease drug therapy
Indomethacin pharmacology
Myocardium metabolism
Hemodynamics
Arteries
Patients
Pressure
Oxygen
Blood
Heart
Heart Rate
Depression
CNO  - CN-00042296
ER  - 

TY  - JOUR
AN  - 977394
TI  - The effects of nicardipine on cerebrospinal fluid pressure in humans
AU  - Nishikawa T
AU  - Omote K
AU  - Namiki A
AU  - Takahashi T
PY  - 1986
SP  - 507-510
JF  - Anesthesia and analgesia
VL  - 65
IS  - 5
N2  - The effects of nicardipine hydrochloride, a calcium channel blocker, upon cerebrospinal fluid pressure (CSFP) were investigated in 47 patients without intracranial pathology who were assigned to one of three groups: group 1 (n = 17), who received 0.01 mg/kg nicardipine, group 2 (n = 17), who received 0.02 mg/kg, and group 3 (n = 13), who received 0.03 mg/kg. A spinal needle was inserted into the subarachnoid space to permit continuous measurement of CSFP. Nicardipine produced statistically significant increases in CSFP: from a mean of 7.6 to 11.6 mm Hg in group 1, 7.2 to 12.2 mm Hg in group 2, and 7.4 to 13.8 mm Hg in group 3 (P less than 0.001 in each group). CSFP after nicardipine attained its maximum in 1-2 min, the gradually returned to control levels. Changes in CSFP were always associated with statistically significant decreases in arterial blood pressure and cerebral perfusion pressure, whereas the heart rate showed significant increases. Nicardipine may increase CSFP to undesirable levels in patients with intracranial hypertension.
DB  - From MEDLINE, a database of the U.S. National Library of Medicine.
DP  - 1986 May
LA  - eng
C1  - 3083718
CC  - SR-ANAESTH
PT  - Clinical Trial
PT  - Controlled Clinical Trial
PT  - Journal Article
MC  - Adult
MC  - Aged
MC  - Female
MC  - Humans
MC  - Male
MC  - Middle Aged
MH  - Anesthesia, Spinal
MH  - Blood Pressure /drug effects
MH  - Carbon Dioxide /blood
MH  - Dose-Response Relationship, Drug
MH  - Drug Evaluation
MH  - Heart Rate /drug effects
MH  - Injections, Intravenous
MH  - Intracranial Pressure /*drug effects
MH  - Nicardipine
MH  - Nifedipine /*analogs & derivatives /pharmacology
MH  - Oxygen /blood
MH  - Random Allocation
CNO  - CN-00042339
ER  - 

TY  - JOUR
AN  - 977411
ID  - JC--NLM Journal ID:683, 15030100r
TI  - Cerebral blood flow and metabolism during cardiopulmonary bypass with special reference to effects of hypotension induced by prostacyclin
AU  - Feddersen K
AU  - Aren C
AU  - Nilsson NJ
AU  - Radegran K
PY  - 1986
SP  - 395-400
JF  - Annals of thoracic surgery
VL  - 41
IS  - 4
CY  - UNITED STATES
N2  - Cerebral blood flow and metabolism of oxygen, glucose, and lactate were studied in 43 patients undergoing aortocoronary bypass. Twenty-five patients received prostacyclin infusion, 50 ng per kilogram of body weight per minute, during cardiopulmonary bypass (CPB), and 18 patients served as a control group. Regional cerebral blood flow (CBF) was studied by intraarterially injected xenon 133 and a single scintillation detector. Oxygen tension, carbon dioxide tension, oxygen saturation, glucose, and lactate were measured in arterial and cerebral venous blood. Mean arterial blood pressure decreased during hypothermia and prostacyclin infusion to less than 30 mm Hg. The regional CBF was, on average, 22 (standard deviation [SD] 4) ml/100 gm/min before CPB. It increased in the control group during hypothermia to 34 (SD 12) ml/100 gm/min, but decreased in the prostacyclin group to 15 (SD 5) ml/100 gm/min. It increased during rewarming in the prostacyclin group. After CPB, regional CBF was about 40 ml/100 gm/min in both groups. The cerebral arteriovenous oxygen pressure difference decreased more in the control group than in the prostacyclin group during hypothermia. The cerebral metabolic rate of oxygen decreased in both groups from approximately 2 ml/100 gm/min to about 1 ml/100 gm/min during hypothermia, increased again during rewarming, and after CPB was at the levels measured before bypass in both groups. There was no difference between the groups in regard to glucose and lactate metabolism.
SN  - IL:0003-4975; 0003-4975
L2  - http://ovidsp.ovid.com/ovidweb.cgi?T=JS&CSC=Y&NEWS=N&PAGE=fulltext&D=med2&AN=3083793
DB  - From MEDLINE, a database of the U.S. National Library of Medicine.
DO  - 10.1016/s0003-4975(10)62694-x
DP  - 1986 Apr
LA  - eng
C1  - 3083793
CC  - SR-VASC
PT  - Clinical Trial
PT  - Controlled Clinical Trial
PT  - Journal Article
PT  - Research Support, Non-U.S. Gov't
MC  - Adult
MC  - Aged
MC  - Humans
MC  - Male
MC  - Middle Aged
MH  - Blood Glucose /metabolism
MH  - Blood Pressure
MH  - Brain /*metabolism
MH  - Carbon Dioxide /blood
MH  - *Cardiopulmonary Bypass
MH  - *Cerebrovascular Circulation
MH  - Clinical Trials as Topic
MH  - Coronary Artery Bypass
MH  - Epoprostenol /*pharmacology
MH  - Hypotension, Controlled /*methods
MH  - Hypothermia, Induced
MH  - Lactates /blood
MH  - Lactic Acid
MH  - Oxygen /blood
MH  - Oxygen Consumption
MH  - Random Allocation
MH  - Xenon Radioisotopes
KY  - Adult
Aged
Blood Glucose/me [Metabolism]
Blood Pressure
Brain/me [Metabolism]
Carbon Dioxide/bl [Blood]
Cardiopulmonary Bypass
Cerebrovascular Circulation
Clinical Trials
Coronary Artery Bypass
Epoprostenol/pd [Pharmacology]
human
Hypotension,Controlled/mt [Methods]
Hypothermia,Induced
Lactates/bl [Blood]
Lactic Acid
Male
Middle Age
Oxygen Consumption
Oxygen/bl [Blood]
Random Allocation
Support,Non U.S.Gov't
Xenon Radioisotopes/du [Diagnostic Use]
PS  - MEDLINE Journal available in: Print // Citation processed from: Print
CNO  - CN-00042356
ER  - 

TY  - JOUR
AN  - 977544
TI  - Caffeine-induced cerebral blood flow changes in schizophrenia
AU  - Mathew RJ
AU  - Wilson WH
AU  - Tant S
PY  - 1986
KW  - Placebo // Inpatient // Challenge // Community // Patients // Prevention // Minute // CMHT-treatment
SP  - 206-209
JF  - European archives of psychiatry and neurological sciences
VL  - 235
IS  - 4
N2  - Cerebral blood flow (CBF) measurements and mental status examinations were performed before and 30 min after oral administration of 250 mg of caffeine or a placebo given under double-blind conditions, in two groups of patients with schizophrenia. Caffeine produced significant CBF reductions but no changes in the patient's clinical condition.
AD  - Vanderbilt U, School of Medicine, Nashville, TN, US ORIGIN USA
DB  - From MEDLINE, a database of the U.S. National Library of Medicine.
DO  - 10.1007/bf00379975
DP  - 1986
LA  - eng
C1  - 3699074
CC  - SR-SCHIZ
PT  - Clinical Trial
PT  - Controlled Clinical Trial
PT  - Journal Article
MC  - Adult
MC  - Female
MC  - Humans
MC  - Male
MH  - Caffeine /*pharmacology
MH  - Cerebrovascular Circulation /*drug effects
MH  - Regional Blood Flow /drug effects
MH  - Schizophrenia /*physiopathology
MH  - Schizophrenic Psychology
MH  - Vasoconstriction /drug effects
IN  - 0175-758X
RT  - Full paper
CNO  - CN-00042489
ER  - 

TY  - JOUR
AN  - 977756
TI  - Sodium cromoglycate in nocturnal asthma
AU  - Morgan AD
AU  - Connaughton JJ
AU  - Catterall JR
AU  - Shapiro CM
AU  - Douglas NJ
AU  - Flenley DC
PY  - 1986
SP  - 39-41
JF  - Thorax
VL  - 41
IS  - 1
N2  - To investigate whether mast cell degranulation was important in producing nocturnal asthma, the effect of a single high dose of nebulised sodium cromoglycate on overnight bronchoconstriction, oxygen saturation, and breathing patterns in eight patients with nocturnal wheeze was examined. The study took the form of a double blind placebo controlled crossover comparison. Treatment with cromoglycate did not reduce the overnight fall in FEV1 or FVC, although it was associated with improved nocturnal oxygenation. This study suggests that mast cell degranulation may not be important in the pathogenesis of nocturnal asthma.
DB  - From MEDLINE, a database of the U.S. National Library of Medicine.
DO  - 10.1136/thx.41.1.39
DP  - 1986 Jan
LA  - eng
C1  - 3085257
CC  - SR-AIRWAYS
DE  - CCT
TO  - ENGLISH
PT  - Clinical Trial
PT  - Controlled Clinical Trial
PT  - Journal Article
PT  - Research Support, Non-U.S. Gov't
MC  - Adult
MC  - Female
MC  - Humans
MC  - Male
MC  - Middle Aged
MH  - Adolescent
MH  - Aerosols
MH  - Asthma /blood /*drug therapy /physiopathology
MH  - Clinical Trials as Topic
MH  - Cromolyn Sodium /*administration & dosage /therapeutic use
MH  - Double-Blind Method
MH  - Forced Expiratory Volume
MH  - Lung /physiopathology
MH  - Oxygen /blood
MH  - Vital Capacity
KY  - Adolescence-; Adult-; Aerosols-; Asthma-blood; Asthma-physiopathology; Clinical-Trials; Cromolyn-Sodium-therapeutic-use; Double-Blind-Method; Forced-Expiratory-Volume; Lung-physiopathology; Middle-Age; Oxygen-blood; Vital-Capacity; *Asthma-drug-therapy; *Cromolyn-Sodium-administration-and-dosage
CNO  - CN-00042701
PMC  - 460250
ER  - 

TY  - JOUR
AN  - 978510
ID  - 3723795
TI  - Furosemide supplemented blood transfusion in cases of chronic severe anemia
AU  - Nand N
AU  - Gupta MS
AU  - Sharma M
PY  - 1986
SP  - 177-182
JF  - Japanese heart journal
VL  - 27
IS  - 2
N2  - Pulmonary capillary 'wedge' pressures (PCWP) were measured in 20 adult cases of chronic severe anemia (CSA) before and after transfusion of 700 ml of whole blood at a rate of 5 ml/min. The cases were randomly divided into 2 groups of 10 cases each. Group II also received 40 mg of furosemide immediately before the start of transfusion. The majority of the cases had hemoglobin values less than 4 g% and serum albumin values less than 2.5 g%. Pretransfusion intracardiac pressures were normal in all the cases. Following blood transfusion (BT), appreciable rises (p less than 0.001) in hemoglobin and arterial and venous oxygen saturation were observed. PCWP increased significantly after BT in Group I (p less than 0.001). Although it decreased by 3.75% in Group II, this was not statistically significant (p greater than 0.05). This study implies that a blood transfusion of 700 ml, given at a speed of 5 ml/min in patients with CSA, results in sufficient hemodynamic stress to cause a significant rise in PCWP, and that this is completely prevented by simultaneous administration of 40 mg of furosemide.
DB  - From MEDLINE, a database of the U.S. National Library of Medicine.
DO  - 10.1536/ihj.27.177
DP  - 1986 Mar
C1  - 3723795
PT  - Clinical Trial
PT  - Journal Article
PT  - Randomized Controlled Trial
MC  - Adult
MC  - Humans
MH  - Anemia /blood /*therapy
MH  - Blood Proteins /analysis
MH  - *Blood Transfusion
MH  - Chronic Disease
MH  - Furosemide /*administration & dosage
MH  - Heart Rate
MH  - Hemoglobins /analysis
MH  - Oxygen /blood
MH  - Pulmonary Wedge Pressure
MH  - Serum Albumin /analysis
RT  - Full paper
CNO  - CN-00043455
ER  - 

TY  - JOUR
AN  - 978728
TI  - Neuropsychological effects of short-term discontinuation of oxygen therapy. Observations in patients with chronic hypoxemia who are receiving long-term oxygen therapy
AU  - Cohen RD
AU  - Galko BM
AU  - Contreras M
AU  - Kenny FT
AU  - Rebuck AS
PY  - 1986
SP  - 1557-1559
JF  - Archives of internal medicine
VL  - 146
IS  - 8
N2  - Twelve patients receiving long-term oxygen therapy were assessed for possible detrimental neuropsychological effects of short-term withdrawal of oxygen. Patients served as their own controls and received either their usual oxygen prescriptions or room air, through nasal prongs, over four-hour periods on two successive days. A battery of neuropsychological tests assessing memory and learning, sustained concentration, and motor and visuomotor speed were administered. In the room-air condition, the mean arterial oxygen partial pressure fell from 86.1 +/- 25.7 to 59.1 +/- 11.7 mm Hg, and the mean oxygen saturation fell from 94.7% +/- 3.2% to 89.9% +/- 5.3%, but the mean carbon dioxide partial pressure did not change significantly. No significant differences in neuropsychological test scores were found between the two conditions, suggesting that four hours of mild hypoxemia causes no significant deficits in cognition in patients receiving long-term oxygen therapy. Paradoxically, low-order inverse correlations were found between arterial oxygen partial pressures and results of visuomotor speed and memory tests, suggesting that an improvement in performance may have taken place during oxygen withdrawal.
DB  - From MEDLINE, a database of the U.S. National Library of Medicine.
DP  - 1986 Aug
C1  - 3729636
PT  - Clinical Trial
PT  - Journal Article
PT  - Randomized Controlled Trial
MC  - Aged
MC  - Female
MC  - Humans
MC  - Male
MC  - Middle Aged
MH  - Chronic Disease
MH  - Hypoxia /*blood /psychology
MH  - Learning
MH  - Memory
MH  - *Neuropsychological Tests
MH  - *Oxygen Inhalation Therapy
MH  - Psychomotor Performance
MH  - Respiration Disorders /blood /psychology /therapy
MH  - Trail Making Test
CNO  - CN-00043673
ER  - 

TY  - JOUR
AN  - 978847
TI  - Pursed lips breathing training using ear oximetry
AU  - Tiep BL
AU  - Burns M
AU  - Kao D
AU  - Madison R
AU  - Herrera J
PY  - 1986
SP  - 218-221
JF  - Chest
VL  - 90
IS  - 2
N2  - Pursed lips breathing (PLB) training is often used in the management of patients with chronic obstructive lung disease (COLD). Previous clinical studies have demonstrated that PLB improves arterial oxygen saturation (SaO2) and CO2 removal as well as relieving dyspnea. Twelve hypoxemic subjects with stable COLD were randomly assigned to either the pursed lips (P) or control group consisting of general relaxation (R). The SaO2 was monitored via ear oximetry, and respiratory rate and tidal volume were monitored using a strain gage transducer and the minute volume was calculated. The PLB was taught by an experienced instructor using the ear oximeter as a monitoring display with a goal toward increasing SaO2. The subject was taught general relaxation (Rlx) with the aid of pleasant music. We compared PLB and Rlx treatments using an A-B-A crossover study design. In both groups, PLB significantly improved SaO2 over baseline (p less than 0.001) whereas Rlx did not. We conclude that patients can learn to increase their SaO2 by PLB using ear oximetry adjunctively.
SN  - 0012-3692 (Print)
DB  - From MEDLINE, a database of the U.S. National Library of Medicine.
DO  - 10.1378/chest.90.2.218
DP  - 1986 Aug
LA  - eng
C1  - 3731893
CC  - SR-AIRWAYS // SR-COMPMED // SR-INJ
DE  - RCT
PT  - Clinical Trial
PT  - Journal Article
PT  - Randomized Controlled Trial
PT  - Research Support, Non-U.S. Gov't
MC  - Aged
MC  - Humans
MC  - Middle Aged
MH  - *Breathing Exercises
MH  - Lip
MH  - Lung Diseases, Obstructive /*rehabilitation
MH  - Monitoring, Physiologic /methods
MH  - Mouth Breathing
MH  - Oximetry /*methods
MH  - Random Allocation
MH  - Respiration
KY  - Aged/ *Breathing Exercises/ Human/ Lip/ *Lung Diseases, Obstructive/Rh [Rehabilitation]/ Middle Age/ Monitoring, Physiologic/Mt [Methods]/ Mouth Breathing/ *Oximetry/Mt [Methods]/ Random Allocation/ Respiration/ Support, Non-U.s. Gov't
CNO  - CN-00043792
ER  - 

TY  - JOUR
AN  - 978949
TI  - Changes in the blood gas concentration caused by secretin and cholecystokinin. Indication of a vasomotor effect?
AU  - Bauer FE
AU  - von Kleist D
AU  - Janisch HD
AU  - Hampel KE
PY  - 1986
SP  - 263-266
JF  - Journal of clinical gastroenterology
VL  - 8
IS  - 3 Pt 1
N2  - The assumption that secretin has a general vascular effect led to an investigation of the blood gas level in the peripheral veins and the acid/base balance under the influence of secretin (1 CU/kg/h, 0-120 min) and cholecystokinin (CCK) (1 IU/kg/h, 60-120 min) in a group of 10 volunteers. Six of the volunteers were subjected to a randomized, cross-over NaCl infusion study. With a secretin infusion alone (0-60 min) there was a transient, significant rise in PO2 (p less than 0.01) and oxygen saturation (p less than 0.05), which was no longer detectable after 60 min (p greater than 0.05). With an additional administration of CCK (60-120 min) and in the follow-up phase of observation (120-180 min) there was a significant fall in both parameters (120 min: p less than 0.05, 180 min: p less than 0.01). PCO2, HCO-3, and pH remained unaffected. The isolated increase in PO2 and O2 saturation may be attributed to vasodilation induced by secretin. The drop in both parameters under the influence of an additional infusion of CCK and in the follow-up phase of observation is linked to a possible vascular effect of CCK.
DB  - From MEDLINE, a database of the U.S. National Library of Medicine.
DO  - 10.1097/00004836-198606000-00012
DP  - 1986 Jun
C1  - 3016071
PT  - Clinical Trial
PT  - Journal Article
PT  - Randomized Controlled Trial
MC  - Adult
MC  - Humans
MH  - Bicarbonates /blood
MH  - Carbon Dioxide /blood
MH  - Cholecystokinin /*pharmacology
MH  - Oxygen /*blood
MH  - Random Allocation
MH  - Secretin /*pharmacology
MH  - Sodium /blood
MH  - Sodium Bicarbonate
MH  - Time Factors
MH  - Vasomotor System /drug effects
CNO  - CN-00043894
ER  - 

TY  - JOUR
AN  - 979276
ID  - 207
TI  - Oral urokinase: absorption, mechanisms of fibrinolytic enhancement and clinical effect on cerebral thrombosis
AU  - Abe T
PY  - 1986
SP  - 122-136
JF  - Folia haematologica
VL  - 113
IS  - 1-2
N2  - The oral administration of the thrombolytic agent urokinase was studied. Its intestinal absorption was demonstrated in dogs by the observation of a prolonged urokinase activity in plasma with a concomitant lytic effect on artificial thrombi after intraduodenal administration. In situ intestine-liver perfusion experiments in dogs revealed that a plasminogen activator, distinct from the administered urokinase--thus presumed to be a tissue plasminogen activator--was liberated into the circulation in association with intestinal absorption of urokinase. Its absorption in men was demonstrated in a cross-over double blind study of oral urokinase on healthy subjects. On the basis of these results a double blind clinical trial of oral urokinase was performed on 101 patients with cerebral thrombosis. The results showed the usefulness of urokinase treatment, particularly in the early phase after the onset of stroke. The clinical effect was influenced by the plasma plasminogen level.
DB  - From MEDLINE, a database of the U.S. National Library of Medicine.
DP  - 1986
LA  - eng
C1  - 2427393
CC  - SR-STROKE
PT  - Clinical Trial
PT  - Comparative Study
PT  - Controlled Clinical Trial
PT  - Journal Article
MC  - Adult
MC  - Animals
MC  - Humans
MC  - Male
MH  - Administration, Oral
MH  - Clinical Trials as Topic
MH  - Dogs
MH  - Double-Blind Method
MH  - Fibrinolysis /*drug effects
MH  - *Intestinal Absorption
MH  - Intracranial Embolism and Thrombosis /*drug therapy
MH  - Kinetics
MH  - Time Factors
MH  - Urokinase-Type Plasminogen Activator /*administration & dosage /metabolism /therapeutic use
CNO  - CN-00044221
ER  - 

TY  - JOUR
AN  - 979918
TI  - Noninvasive evaluation of breathing pattern and thoraco-abdominal motion following the infusion of ketamine or droperidol in humans
AU  - Morel DR
AU  - Forster A
AU  - Gemperle M
PY  - 1986
SP  - 392-398
JF  - Anesthesiology
VL  - 65
IS  - 4
N2  - The authors compared the respiratory effects of an intravenous infusion of ketamine (1 mg X kg-1) with droperidol (0.1 mg X kg-1), or placebo on three different occasions in a double-blind, randomized fashion in eight healthy volunteers. Breathing pattern, thoraco-abdominal motion, end-expiratory positions of the rib cage and abdomen, arterial hemoglobin oxygen saturation (SaO2), and end-tidal carbon dioxide concentration (FECO2) were continuously measured with noninvasive techniques. During the 1-h monitoring period following drug injection, droperidol produced occasionally significant but clinically unimportant differences in respiratory variables when compared with placebo. In contrast, ketamine induced a significant (P less than 0.001) and persistent increase in minute ventilation (+75%) from 5 to 20 min after start of infusion by increasing both the driving (i.e., tidal volume/inspiratory time [VT/Ti]) and the timing (i.e., inspiratory time/total respiratory cycle time [Ti/Ttot]) components of ventilation (Milic-Emili J, Grunstein MM: Chest 70 (Suppl): 131-133, 1976). This was obtained without any significant change in end-expiratory positions or change in relative rib cage contribution to tidal volume. Despite multiple apneic episodes observed with ketamine, the subjects maintained a stable SaO2 and FECO2, indicating no resting respiratory depression. This study, performed with a noninvasive respiratory monitoring technique, confirms that droperidol infused over 5 min at a clinically used dosage does not cause respiratory depression in healthy subjects, whereas ketamine produces an important ventilatory stimulation.
DB  - From MEDLINE, a database of the U.S. National Library of Medicine.
DO  - 10.1097/00000542-198610000-00008
DP  - 1986 Oct
C1  - 3767037
PT  - Clinical Trial
PT  - Journal Article
PT  - Randomized Controlled Trial
PT  - Research Support, Non-U.S. Gov't
MC  - Adult
MC  - Humans
MC  - Male
MH  - Abdomen
MH  - Analysis of Variance
MH  - Double-Blind Method
MH  - Droperidol /*pharmacology
MH  - Hemoglobins /analysis
MH  - Ketamine /*pharmacology
MH  - Microcomputers
MH  - Random Allocation
MH  - Respiration /*drug effects
MH  - Thorax
MH  - Tidal Volume
MH  - Time Factors
CNO  - CN-00044864
ER  - 

TY  - JOUR
AN  - 980557
TI  - Propranolol does not impair exercise oxygen uptake in normal men at high altitude
AU  - Moore LG
AU  - Cymerman A
AU  - Huang SY
AU  - McCullough RE
AU  - McCullough RG
AU  - Rock PB
AU  - Young A
AU  - Young PM
AU  - Bloedow D
AU  - Weil JV
PY  - 1986
SP  - 1935-1941
JF  - Journal of applied physiology (Bethesda, Md. : 1985)
VL  - 61
IS  - 5
N2  - Decreased maximal O2 uptake (VO2max) and stimulation of the sympathetic nervous system have been previously shown to occur at high altitude. We hypothesized that tachycardia mediated by beta-adrenergic stimulation acted to defend VO2max at high altitude. Propranolol treatment beginning before high-altitude (4,300 m) ascent reduced heart rate during maximal and submaximal exercise in six healthy men treated with propranolol (80 mg three times daily) compared with five healthy subjects receiving placebo (lactose). Compared with sea-level values, the VO2max fell on day 2 at high altitude, but the magnitude of fall was similar in the placebo and propranolol treatment groups (26 +/- 6 vs. 32 +/- 5%, P = NS) and VO2max remained similar at high altitude in both groups once treatment was discontinued. During 30 min of submaximal (80% of VO2max) exercise, propranolol-treated subjects maintained O2 uptake levels that were as large as those in placebo subjects. The maintenance of maximal or submaximal levels of O2 uptake in propranolol-treated subjects at 4,300 m could not be attributed to increased minute ventilation, arterial O2 saturation, or hemoglobin concentration. Rather, it appeared that propranolol-treated subjects maintained O2 uptake by transporting a greater proportion of the O2 uptake with each heartbeat. Thus, contrary to our hypothesis, beta-adrenergic blockade did not impair maximal or submaximal O2 uptake at high altitude due perhaps to compensatory mechanisms acting to maintain stroke volume and cardiac output.
DB  - From MEDLINE, a database of the U.S. National Library of Medicine.
DO  - 10.1152/jappl.1986.61.5.1935
DP  - 1986 Nov
C1  - 3023276
PT  - Clinical Trial
PT  - Controlled Clinical Trial
PT  - Journal Article
PT  - Research Support, U.S. Gov't, Non-P.H.S.
PT  - Research Support, U.S. Gov't, P.H.S.
MC  - Adult
MC  - Humans
MC  - Male
MH  - *Altitude
MH  - Heart Rate
MH  - *Oxygen Consumption
MH  - *Physical Exertion
MH  - *Propranolol
MH  - Receptors, Adrenergic, beta /physiology
MH  - Sympathetic Nervous System /*physiology
CNO  - CN-00045503
ER  - 

TY  - JOUR
AN  - 981107
ID  - MEDLINE 87094500
TI  - Blood oxygen saturation levels during conscious sedation with midazolam. A report of 16 cases
AU  - Roelofse JA
AU  - van der Bijl P
AU  - Joubert JJ
AU  - Breytenbach HS
PY  - 1986
KW  - Double-Blind Method // Human // *Midazolam/Pd [Pharmacology] // *Oxygen/Bl [Blood] // Random Allocation // Time Factors
SP  - 801-802
JF  - South African medical journal
VL  - 70
IS  - 13
N2  - In a double-blind randomized study on 16 healthy individuals, two groups of subjects (8 in each group) received either midazolam (Dormicum; Roche) 0.1 mg/kg or placebo intravenously for conscious sedation during oral surgical procedures. Oxygen saturation of the blood was measured at different stages. Ten minutes after administration of the drug, the percentage oxygen saturation was significantly lower (P less than 0.05) in the midazolam group than in the placebo group.
DB  - From MEDLINE, a database of the U.S. National Library of Medicine.
DP  - 1986 Dec 20
LA  - eng
C1  - 3798264
CC  - HS-HANDSRCH // SR-ORAL
DE  - RCT
PT  - Clinical Trial
PT  - Journal Article
PT  - Randomized Controlled Trial
MC  - Humans
MH  - Double-Blind Method
MH  - Midazolam /*pharmacology
MH  - Oxygen /*blood
MH  - Random Allocation
MH  - Time Factors
CNO  - CN-00046053
ER  - 

TY  - JOUR
AN  - 981157
TI  - Hemodynamic effects in high-dose infusion of nimodipine, a new calcium antagonist
AU  - Boldt J
AU  - von Bormann B
AU  - Kling D
AU  - Ratthey K
AU  - Moosdorf R
AU  - Hempelmann G
PY  - 1986
SP  - 245-250
JF  - Anasthesie, Intensivtherapie, Notfallmedizin
VL  - 21
IS  - 5
N2  - Nimodipine, a new calcium channel blocker, seems to be effective in the treatment of vasospasm in cerebral vasculature. Typical cardiovascular side effects have limited the dose in neurology and neurosurgery to 0.03 mg/kg X h. This study was designed to examine the influence of an infusion of high dose nimodipine (0.09 mg/kg X h) on haemodynamics. 52 patients undergoing aorto-coronary bypass surgery and prospectively randomised in a nimodipine group and a control group having received 0.9% saline solution as placebo were investigated at 3 different times: 1. before induction of anaesthesia (n = 6) 2. during anaesthesia (n = 10) 3. during extracorporeal circulation (ECC n = 10). Predominant effect of high-dose nimodipine was a decrease in total systemic resistance (TSR), followed by a decrease in mean arterial pressure (MAP) and a significant increase in cardiac output. Haemodynamic effects were much more pronounced during anaesthesia in comparison to patients before induction of anaesthesia, thus demonstrating an interaction between anaesthetics and calcium channel blocker. Heart rate (HR -9.3%) and dp/dtmax (-17%) showed a decrease, too. The decrease in MAP and HR in connection with a decrease in left ventricular pressure (-21.9%) and left ventricular end diastolic pressure (-42.8%) indicate a reduction in myocardial oxygen demand. An increasing dosage of nimodipine is accompanied by increasing cardiovascular effects. From the haemodynamic point of view high dosage of nimodipine seems to be of advantage in patients with hypertension and/or coronary heart disease suffering simultaneously from cerebral vasospasm.
SN  - 0174-1837 (Print) // 0174-1837 (Linking)
UR  - http://ovidsp.ovid.com/ovidweb.cgi?T=JS&amp;CSC=Y&amp;NEWS=N&amp;PAGE=fulltext&amp;D=med2&amp;AN=3492153
DB  - From MEDLINE, a database of the U.S. National Library of Medicine.
DP  - 1986 Oct
LA  - ger
C1  - 3492153
CC  - HS-HANDSRCH // SR-HTN // SR-VASC
DE  - RCT
TO  - Hamodynamische effekte unter hochdosierter infusion von nimodipin, einem neuen kalzium-antagonisten
PT  - Clinical Trial
PT  - English Abstract
PT  - Journal Article
PT  - Randomized Controlled Trial
MC  - Humans
MH  - *Coronary Artery Bypass
MH  - Coronary Disease/drug therapy
MH  - Dose-Response Relationship, Drug
MH  - Hemodynamics/*drug effects
MH  - Humans
MH  - Hypertension/drug therapy
MH  - Infusions, Intravenous
MH  - Ischemic Attack, Transient/drug therapy
MH  - Nimodipine/*therapeutic use
KY  - Cerebral Ischemia,Transient drug therapy
Coronary Disease drug therapy
Dose Response Relationship,Drug
English Abstract
Hypertension drug therapy
Infusions,Intravenous
Coronary Artery Bypass
Hemodynamics drug effects
Nimodipine therapeutic use
Calcium
Patients
Surgery
Time
Pressure
Heart
Heart Rate
Oxygen
Hypertension
CNO  - CN-00046103
RTY  - Journal article
ER  - 

TY  - JOUR
AN  - 981510
TI  - Regional cerebral blood flow changes associated with ethanol intoxication
AU  - Mathew RJ
AU  - Wilson WH
PY  - 1986
SP  - 1156-1159
JF  - Stroke; a journal of cerebral circulation
VL  - 17
IS  - 6
N2  - Regional cerebral blood flow (CBF) was measured via the 133Xenon inhalation technique in 26 healthy volunteers before and 60 minutes after the oral administration of ethyl alcohol or placebo on a double-blind basis. The cerebral blood flow values, corrected for test-retest differences in carbon dioxide showed a significant bilateral increase after ethanol administration. Blood levels of ethanol, estimated with a breath analyser, did not correlate with the CBF changes.
DB  - From MEDLINE, a database of the U.S. National Library of Medicine.
DO  - 10.1161/01.str.17.6.1156
DP  - 1986 Nov-Dec
C1  - 3810714
CC  - HS-HANDSRCH
PT  - Clinical Trial
PT  - Comparative Study
PT  - Controlled Clinical Trial
PT  - Journal Article
PT  - Research Support, U.S. Gov't, P.H.S.
MC  - Adult
MC  - Female
MC  - Humans
MC  - Male
MH  - Alcoholic Intoxication /*physiopathology
MH  - Brain /blood supply
MH  - Cerebrovascular Circulation /*drug effects
MH  - Double-Blind Method
MH  - Ethanol /blood /pharmacology
MH  - Random Allocation
MH  - Xenon Radioisotopes
CNO  - CN-00046457
ER  - 

TY  - JOUR
AN  - 981569
ID  - 124
TI  - Effect of calcium antagonists on the cerebral circulation
AU  - Gelmers HJ
PY  - 1987
SP  - 173B-176B
JF  - American journal of cardiology
VL  - 59
IS  - 3
N2  - Current research suggests that cerebral ischemia induces a cascade of pathophysiologic reactions. A massive influx of calcium into the neuron constitutes the "final common pathway," resulting in catabolism and cell necrosis due to calcium overload. Treatment with calcium antagonists may offer a means of arresting and possibly preventing the destruction of cerebral tissue in patients with stroke. One such drug, nimodipine, selectively inhibits spasm of isolated cerebral arteries induced by either depolarization or receptor stimulation. In vivo experiments have shown that nimodipine prevents the postischemic impairment of cerebral blood flow that may be a major contributor to neuronal damage. After encouraging although not conclusive results of a single-blind pilot study, a double-blind, placebo-controlled, multicenter clinical investigation of nimodipine was undertaken. Some benefit was strongly suggested in patients with acute ischemic stroke who were treated with 120 mg of nimodipine, begun within 24 hours after the onset of the event, combined with "standard" treatment (i.e., hemodilution using low molecular dextran). Calcium antagonists such as nimodipine may be useful in the treatment of stroke due to acute cerebral ischemia.
DB  - From MEDLINE, a database of the U.S. National Library of Medicine.
DO  - 10.1016/0002-9149(87)90098-1
DP  - 1987 Jan 30
LA  - eng
C1  - 2433932
CC  - SR-STROKE
PT  - Clinical Trial
PT  - Controlled Clinical Trial
PT  - Journal Article
MC  - Animals
MC  - Humans
MH  - Brain Ischemia /*drug therapy
MH  - Calcium /metabolism
MH  - Calcium Channel Blockers /*therapeutic use
MH  - Cerebrovascular Circulation /*drug effects
MH  - Cerebrovascular Disorders /*drug therapy
MH  - Clinical Trials as Topic
MH  - Double-Blind Method
MH  - Ion Channels /drug effects
MH  - Nimodipine /therapeutic use
CNO  - CN-00046516
ER  - 

TY  - JOUR
AN  - 982312
TI  - Influence of hematocrit on cardiopulmonary function after acute hemorrhage
AU  - Fortune JB
AU  - Feustel PJ
AU  - Saifi J
AU  - Stratton HH
AU  - Newell JC
AU  - Shah DM
PY  - 1987
SP  - 243-249
JF  - Journal of trauma
VL  - 27
IS  - 3
N2  - The 'optimal' hematocrit to which patients should be resuscitated after shock and trauma is controversial. To test the hypothesis that sufficient oxygen delivery can be provided at a lower hematocrit without impairing oxygen consumption or hemodynamic function, 25 patients were prospectively studied immediately following injury and/or acute hemorrhage. Patients were randomized to have their hematocrits (HCT) maintained near 30% (29.7 +/- 0.4% (M +/- SEM); n = 12) or 40% (38.4 +/- 0.6%, n = 13). Cardiopulmonary parameters were measured twice a day for 3 days. Statistical analysis used a repeated measures analysis of variance with patient age, and ventilator parameters (FIO2, PEEP, and ventilator mode) as covariates. Arterial and venous O2 saturations were not significantly different at different hematocrits, although arterial and venous O2 contents were lower at 30% HCT (a = 14.1 +/- 0.2 m10(2)/dl, v = 10.1 +/- 0.3 m10(2)/dl; vs. a = 17.4 +/- 0.4 m10(2)/dl, v = 13.6 +/- 0.6 m10(2)/dl; p less than 0.05). This resulted in a lower oxygen delivery at the lower HCT. Between the two groups, there also was no significant difference in cardiac index (overall mean, 3.64 +/- 0.16 ml/min/m2), heart rate (99 +/- 4 bpm), systemic vascular resistance (1,058 +/- 55 dyne-sec/cm5), or left ventricular stroke work index (4.3 +/- 0.3 X 10(6) dyne-cm/m2). Intrapulmonary shunt was higher with higher hematocrit (22.6 +/- 2.4% at 40% HCT vs. 14.6 +/- 1.6% at 30% HCT; p less than 0.05) with no difference in end-expiratory pressure.(ABSTRACT TRUNCATED AT 250 WORDS)
SN  - 0022-5282
DB  - From MEDLINE, a database of the U.S. National Library of Medicine.
DO  - 10.1097/00005373-198703000-00003
DP  - 1987 Mar
LA  - eng
C1  - 3560265
CC  - SR-INJ
DE  - RCT
PT  - Clinical Trial
PT  - Journal Article
PT  - Randomized Controlled Trial
PT  - Research Support, U.S. Gov't, P.H.S.
MC  - Humans
MH  - Acute Disease
MH  - Heart /*physiology
MH  - *Hematocrit
MH  - Lung /*metabolism /physiology
MH  - Myocardium /*metabolism
MH  - Oxygen /*metabolism
MH  - *Oxygen Consumption
MH  - Prospective Studies
MH  - Random Allocation
MH  - Shock, Hemorrhagic /*metabolism /physiopathology
CNO  - CN-00047259
ER  - 

TY  - JOUR
AN  - 982362
TI  - Aerosolized ribavirin in the treatment of patients with respiratory syncytial virus disease
AU  - Rodriguez WJ
AU  - Kim HW
AU  - Brandt CD
AU  - Fink RJ
AU  - Getson PR
AU  - Arrobio J
AU  - Murphy TM
AU  - McCarthy V
AU  - Parrott RH
PY  - 1987
SP  - 159-163
JF  - Pediatric infectious disease journal
VL  - 6
IS  - 2
N2  - Thirty children 1 to 33 months of age were enrolled in a study of aerosolized ribavirin therapy for respiratory syncytial virus lower respiratory tract illness. Twenty patients received ribavirin and 10 received placebo. There were no significant differences between the groups in chronologic or gestational age or in days of illness prior to admission. Among patients with pneumonia 17% of 6 placebo patients vs. 64% of 11 ribavirin patients had radiographic evidence that multiple lung lobes were affected (P = 0.06). Placebo patients received 42.5 to 94.7 hours (mean, 58.6) of aerosol therapy, whereas ribavirin patients received 36.3 to 95.6 hours (mean, 55.7). Seventy-seven percent of all study patients were discharged within 5 days of starting treatment. Severity of illness was evaluated daily using a scale of 0 (normal) to 4+ (most severe). Ribavirin patients initially had a mean severity score 0.5 higher than placebo patients. By Day 2, their rate of improvement was significantly greater than that of placebo patients (P = 0.001). By Day 5, 36% of ribavirin patients with rales showed improvement, whereas rales persisted in 100% of placebo patients. The rate of improvement of oxygen saturation from first to last day of treatment was statistically significant only for ribavirin patients (P = 0.02). On Day 3, 65% of ribavirin patients (13) vs. 50% (5) placebo patients shed 10(-0.5) 50% tissue culture infective dose virus per 0.2 ml of nasal wash. No side effects or toxicity were associated with aerosol therapy. A short course of ribavirin treatment (approximately 3 days) proved safe and beneficial.
DB  - From MEDLINE, a database of the U.S. National Library of Medicine.
DO  - 10.1097/00006454-198702000-00004
DP  - 1987 Feb
LA  - eng
C1  - 3550679
CC  - HS-HANDSRCH // SR-ARI // SR-CHILD
DE  - RCT
TO  - Aerosolized ribavirin in the treatment of patients with respiratory syncytial virus disease
PT  - Clinical Trial
PT  - Controlled Clinical Trial
PT  - Journal Article
PT  - Randomized Controlled Trial
MC  - Child, Preschool
MC  - Female
MC  - Humans
MC  - Infant
MC  - Male
MH  - Administration, Inhalation
MH  - Clinical Trials as Topic
MH  - Double-Blind Method
MH  - Random Allocation
MH  - Respiratory Syncytial Viruses /isolation & purification
MH  - Respirovirus Infections /*drug therapy /physiopathology
MH  - Ribavirin /administration & dosage /*therapeutic use
MH  - Ribonucleosides /*therapeutic use
CNO  - CN-00047309
ER  - 

TY  - JOUR
AN  - 982482
TI  - Effects of a specific benzodiazepine antagonist (RO 15-1788) on cerebral blood flow
AU  - Forster A
AU  - Juge O
AU  - Louis M
AU  - Nahory A
PY  - 1987
SP  - 309-313
JF  - Anesthesia and analgesia
VL  - 66
IS  - 4
N2  - RO 15-1788, a specific benzodiazepine antagonist, although it effectively antagonizes the clinical effects of benzodiazepines (i.e., sedation and amnesia), can also induce subjective agonist effects such as sedation or inverse agonist effects such as anxiety. The purpose of this study was to investigate in seven healthy volunteers the effect of RO 15-1788 on cerebral blood flow when intravenously injected alone or with midazolam and to compare its effects with midazolam administered alone. Cerebral blood flow was measured with the 133xenon inhalation technique and the drugs were administered simultaneously in a double-blind, randomized fashion during the four following sessions: placebo-placebo; midazolam-placebo; RO 15-1788-placebo; midazolam-RO 15-1788. No difference in cerebral blood flow was noted between the placebo-placebo, the RO 15-1788-placebo, and the RO 15-1788-midazolam sessions--although midazolam injected alone decreased cerebral blood flow by 30%. The sedation, amnesia, and the electroencephalograph (EEG) and muscle tone changes observed with midazolam-placebo were not present during the RO 15-1788-placebo and RO 15-1788-midazolam sessions. This study demonstrates the absence of effects of RO 15-1788 on cerebral blood flow when injected alone and the efficacy of this new drug in antagonizing the depressant effects of midazolam on cerebral hemodynamics.
DB  - From MEDLINE, a database of the U.S. National Library of Medicine.
DP  - 1987 Apr
C1  - 3105357
PT  - Clinical Trial
PT  - Journal Article
PT  - Randomized Controlled Trial
PT  - Research Support, Non-U.S. Gov't
MC  - Adult
MC  - Humans
MC  - Male
MH  - Benzodiazepines /*antagonists & inhibitors
MH  - Cerebrovascular Circulation /*drug effects
MH  - Drug Interactions
MH  - Electroencephalography
MH  - Electromyography
MH  - Flumazenil /*pharmacology
MH  - Hemodynamics /drug effects
MH  - Midazolam /pharmacology
MH  - Regional Blood Flow /drug effects
CNO  - CN-00047429
ER  - 

TY  - JOUR
AN  - 982492
ID  - CN-00079582
TI  - Respiratory stimulants and sleep periodic breathing at high altitude. Almitrine versus acetazolamide
AU  - Hackett PH
AU  - Roach RC
AU  - Harrison GL
AU  - Schoene RB
AU  - Mills WJ
PY  - 1987
SP  - 896-898
JF  - American review of respiratory disease
VL  - 135
IS  - 4
N2  - We studied the effects of almitrine, acetazolamide, and placebo on the hypoxic ventilatory response (HVR), sleep periodic breathing, and arterial oxygen saturation (SaO2) in 4 healthy climbers. In a laboratory on Denali (Mt. McKinley) at 4,400 m (PB = 440 mm Hg), we used a double-blind, randomized, three-way crossover design. The HVR was measured during the waking state. Periodic breathing and SAO2% were measured during 3-h sleep studies. Almitrine and acetazolamide both increased SaO2% during sleep, although almitrine increased periodic breathing, whereas acetazolamide decreased periodic breathing. The HVR (delta VE/delta SaO2%) was doubled with almitrine (p less than 0.05), but unchanged with acetazolamide. The HVR was positively related to periodic breathing (p less than 0.05). We conclude that periodic breathing during sleep at high altitude is related to the hypoxic ventilatory response, and that acetazolamide is a superior agent to almitrine for ameliorating periodic breathing.
DB  - From MEDLINE, a database of the U.S. National Library of Medicine.
DO  - 10.1164/arrd.1987.135.4.896
DP  - 1987 Apr
LA  - eng
C1  - 3565935
CC  - SR-AIRWAYS
DE  - RCT
TO  - ENGLISH
PT  - Clinical Trial
PT  - Comparative Study
PT  - Journal Article
PT  - Randomized Controlled Trial
MC  - Adult
MC  - Humans
MC  - Male
MH  - Acetazolamide /*therapeutic use
MH  - Almitrine
MH  - *Altitude
MH  - Double-Blind Method
MH  - Oxygen /blood
MH  - Piperazines /*therapeutic use
MH  - Pulmonary Gas Exchange /drug effects
MH  - Random Allocation
MH  - Sleep Apnea Syndromes /*drug therapy
RT  - CLINICAL-TRIAL; JOURNAL-ARTICLE; RANDOMIZED-CONTROLLED-TRIAL
KY  - Adult-; Double-Blind-Method; Oxygen-blood; Pulmonary-Gas-Exchange-drug-effects; Random-Allocation; *Acetazolamide-therapeutic-use; *Altitude-; *Piperazines-therapeutic-use; *Sleep-Apnea-Syndromes-drug-therapy
CNO  - CN-00047439
ER  - 

TY  - JOUR
AN  - 982624
TI  - Ventricular assist by cardiac cycle-specific increases in intrathoracic pressure
AU  - Pinsky MR
AU  - Marquez J
AU  - Martin D
AU  - Klain M
PY  - 1987
SP  - 709-715
JF  - Chest
VL  - 91
IS  - 5
N2  - Changes in intrathoracic pressure can influence cardiac performance by altering ventricular loading conditions. Since ventricular loading, both from systemic venous return (preload) and from left ventricular wall stress (afterload), varies during the cardiac cycle, we reasoned that appropriately placed, phasic, cardiac cycle-specific (synchronous) increases in intrathoracic pressure might augment ventricular ejection in acute ventricular failure. Recent studies in animals suggest that synchronous increases in intrathoracic pressure during systole increase ejection. We compared the hemodynamic effect of synchronous increases in intrathoracic pressure with similar increases delivered at random in the cardiac cycle in patients with congestive cardiomyopathy (n = 9). Intrathoracic pressure was estimated by measuring esophageal pressure. High-frequency jet ventilation (HFJV) synchronized with the electrocardiogram (synchronous HFJV) was compared with HFJV at a fixed frequency within 15 percent of the heart rate (asynchronous HFJV) and with intermittent positive-pressure breathing (IPPB) (tidal volume = 10 ml/kg; f = 15). All forms of ventilation resulted in the same mean airway pressure and esophageal pressure. Mean pulmonary arterial occlusion pressure and arterial pressure were constant in all conditions. Cardiac output was greater with synchronous HFJV than with either IPPB or asynchronous HFJV (4.5 +/- 0.7 L/min compared with 3.5 +/- 0.7 and 3.4 +/- 0.6 L/min [mean +/- SE], respectively; p less than 0.05). Mixed venous oxygen saturation covaried with cardiac output (p less than 0.05), such that calculated oxygen consumption remained constant for all conditions. We conclude that synchronous HFJV augments cardiac output more efficiently than do similar increases in intrathoracic pressure delivered randomly in the cardiac cycle.
DB  - From MEDLINE, a database of the U.S. National Library of Medicine.
DO  - 10.1378/chest.91.5.709
DP  - 1987 May
LA  - eng
C1  - 3552466
CC  - SR-ANAESTH // SR-VASC
PT  - Clinical Trial
PT  - Comparative Study
PT  - Controlled Clinical Trial
PT  - Journal Article
PT  - Research Support, U.S. Gov't, Non-P.H.S.
MC  - Adult
MC  - Humans
MC  - Middle Aged
MH  - *Assisted Circulation
MH  - Blood Pressure
MH  - Cardiac Output
MH  - Cardiomyopathy, Dilated /physiopathology /therapy
MH  - Heart /physiology
MH  - Heart Rate
MH  - Heart Transplantation
MH  - Hemodynamics
MH  - *Intermittent Positive-Pressure Breathing
MH  - Oxygen /blood
MH  - Oxygen Consumption
MH  - *Positive-Pressure Respiration
MH  - Pressure
MH  - Respiration, Artificial /*methods
MH  - Thorax /physiology
MH  - Tidal Volume
KY  - Adult
Blood Pressure
Cardiac Output
Cardiomyopathy,Congestive physiopathology
Cardiomyopathy,Congestive therapy
Heart physiology
Heart Transplantation
Heart Rate
Hemodynamics
Middle Age
Oxygen blood
Oxygen Consumption
Pressure
Thorax physiology
Tidal Volume
Assisted Circulation
Intermittent Positive Pressure Breathing
Positive Pressure Respiration
Respiration,Artificial methods
Stress
Systole
Patients
Heart
Oxygen
CNO  - CN-00047571
ER  - 

TY  - JOUR
AN  - 982791
TI  - The effects of red blood cell infusion on 10-km race time
AU  - Brien AJ
AU  - Simon TL
PY  - 1987
SP  - 2761-2765
JF  - JAMA
VL  - 257
IS  - 20
N2  - The purpose of this study was to investigate the effect of infusion of 400 mL of red blood cells (RBCs) on 10-km track race time, submaximal heart rate, hematocrit, 2,3-diphosphoglycerate, and partial pressure of oxygen at 50% hemoglobin saturation. Six highly trained, male, distance runners twice donated a unit of RBCs, which was frozen for subsequent reinfusion. Eleven weeks after the second donation, they undertook a series of three competitive 10-km races on a standard 400-m track: before infusion, after 100 mL of saline solution, and after 400 mL of autologous, previously frozen deglycerolized RBCs. All subjects took all trials in this double-blind, placebo, crossover, experimental design. Running time was recorded at each 400-m split, and blood was collected prior to each trial. The data were analyzed by analysis of variance. Results following the RBC infusion showed a significantly higher hematocrit concentration, a significantly faster 10-km run, a nonsignificant decrease in submaximal heart rate (10 beats faster 10-km run, a nonsignificant decrease in submaximal heart rate (10 beats per minute), and no significant changes in either 2,3-diphosphoglycerate or partial pressure of oxygen at 50% hemoglobin saturation. Erythrocythemia induced by the infusion of 400 mL of autologous packed RBCs effectively increased performance capacity in a 10-km track race, probably due to an increase in oxygen delivery to the working muscles.
DB  - From MEDLINE, a database of the U.S. National Library of Medicine.
DP  - 1987 May 22
C1  - 3573270
PT  - Clinical Trial
PT  - Journal Article
PT  - Randomized Controlled Trial
PT  - Research Support, Non-U.S. Gov't
PT  - Research Support, U.S. Gov't, P.H.S.
MC  - Adult
MC  - Humans
MC  - Male
MH  - 2,3-Diphosphoglycerate
MH  - *Blood Transfusion, Autologous
MH  - Diphosphoglyceric Acids /blood
MH  - Double-Blind Method
MH  - *Erythrocyte Transfusion
MH  - Heart Rate
MH  - Hematocrit
MH  - *Running
CNO  - CN-00047738
ER  - 

TY  - JOUR
AN  - 982852
TI  - Influence of transcutaneous oxygen monitoring on the incidence of retinopathy of prematurity
AU  - Bancalari E
AU  - Flynn J
AU  - Goldberg RN
AU  - Bawol R
AU  - Cassady J
AU  - Schiffman J
AU  - Feuer W
AU  - Roberts J
AU  - Gillings D
AU  - Sim E
PY  - 1987
SP  - 663-669
JF  - Pediatrics
VL  - 79
IS  - 5
N2  - This study was performed to determine whether the use of continuous transcutaneous oxygen tension (tcPO2) monitoring could reduce the incidence of retinopathy of prematurity in preterm infants receiving oxygen therapy. A total of 296 infants with birth weights less than or equal to 1,300 g were randomly assigned to a continuous monitoring or a standard care group. Infants in the continuous monitoring group had tcPO2 monitored continuously as long as they required supplemental oxygen, and infants in the standard care group had tcPO2 monitored only during the more acute state of their illness. Management of both groups was otherwise identical. Of 148 infants in the continuous monitoring group, 101 survived; of the 148 patients in the standard care group, 113 survived. Mean birth weights and gestational ages were similar for both groups. Duration of mechanical ventilation and oxygen therapy was also similar. The overall incidence of retinopathy of prematurity was 51% in the continuous monitoring group and 59% in the standard care group. As birth weight for infants greater than or equal to 1,000 g increased, a higher risk of retinopathy of prematurity developing was noted in the standard care group. Cicatricial retinopathy of prematurity developed in four infants in the continuous monitoring group and five in the standard care group. These results suggest that continuous tcPO2 monitoring may reduce the incidence of retinopathy of prematurity in infants with birth weights greater than 1,000 g but not in the smaller infants in whom this complication occurs more frequently and is more severe.
DB  - From MEDLINE, a database of the U.S. National Library of Medicine.
DP  - 1987 May
LA  - eng
C1  - 3575019
CC  - SR-CHILD // SR-EYES
DE  - RCT
PT  - Clinical Trial
PT  - Journal Article
PT  - Randomized Controlled Trial
PT  - Research Support, Non-U.S. Gov't
PT  - Research Support, U.S. Gov't, P.H.S.
MC  - Humans
MH  - Birth Weight
MH  - *Blood Gas Monitoring, Transcutaneous
MH  - Infant, Newborn
MH  - Infant, Premature /*blood
MH  - Monitoring, Physiologic /*methods
MH  - Random Allocation
MH  - Retinopathy of Prematurity /*prevention & control
MH  - Risk
MH  - Time Factors
CNO  - CN-00047799
RTY  - Journal article
ER  - 

TY  - JOUR
AN  - 983363
TI  - The effect of adjuvant oxygen therapy on transcutaneus pO2 and healing in the below-knee amputee
AU  - Butler CM
AU  - Ham RO
AU  - Lafferty K
AU  - Cotton LT
AU  - Roberts VC
PY  - 1987
SP  - 10-16
JF  - Prosthetics and orthotics international
VL  - 11
IS  - 1
N2  - The effects on tissue oxygenation of postoperative adjuvant oxygen have been studied in a group of 20 patients undergoing below-knee (BK) amputation for vascular disease. Ten patients received no therapy, the remainder receiving 28% oxygen for 48 hours following surgery. The results showed that the transcutaneous pO2 in the amputation flaps fell significantly by some 20 mmHg (p less than 0.01) following surgery and that this fall was prevented by the use of adjuvant oxygen. The fall was not observed in the non-amputated limbs. TcpO2 took almost two weeks to reach its pre-operative levels in the amputated limbs. The effect on stump healing of adjuvant oxygen therapy was investigated in a randomized controlled trial in a series of 39 patients undergoing BK amputation. There were 22 patients in the control (untreated) group and 17 in the treated group (adjuvant oxygen for 48 hours). In the treated group 14 patients healed primarily and three amputations failed. In the untreated group 14 limbs healed primarily, one secondarily and there were 7 failures. The pre-operative transcutaneous values in the stumps which failed (26 mmHg +/- 14) was significantly lower (p less than 0.005) than in those which healed (40 mmHg +/- 9). The mean pre-operative TcpO2 in the patients in whom healing occurred in the treated group (35 mmHg +/- 10) was significantly lower (p less than 0.001) than the mean pressure observed in the untreated group (44 mmHg +/- 9).
DB  - From MEDLINE, a database of the U.S. National Library of Medicine.
DO  - 10.3109/03093648709079373
DP  - 1987 Apr
LA  - eng
C1  - 3588258
CC  - SR-PVD // SR-WOUNDS
DE  - RCT
PT  - Clinical Trial
PT  - Comparative Study
PT  - Journal Article
PT  - Randomized Controlled Trial
MC  - Aged
MC  - Female
MC  - Humans
MC  - Male
MH  - *Amputation
MH  - Amputation Stumps
MH  - Blood Gas Monitoring, Transcutaneous
MH  - Leg /blood supply
MH  - *Oxygen Inhalation Therapy
MH  - Prospective Studies
MH  - Random Allocation
MH  - Vascular Diseases /blood /*surgery
MH  - *Wound Healing
CNO  - CN-00048310
ER  - 

TY  - JOUR
AN  - 983418
TI  - Evaluation of positive expiratory pressure as an adjunct to chest physiotherapy in the treatment of cystic fibrosis
AU  - Hofmeyr JL
AU  - Webber BA
AU  - Hodson ME
PY  - 1986
KW  - CYSTIC FIBROSIS // PHYSIOTHERAPIES & EXERCISING // physiotherapy // airway clearance techniques // others // breathing exercises // forced expiration technique (FET or Huff) // conventional // postural drainage // positive expiratory pressure (PEP) // positive expiratory pressure-original // sitting position
SP  - 951-954
JF  - Thorax
VL  - 41
IS  - 12
N2  - It has been suggested that positive expiratory pressure may assist the clearance of bronchial secretions in the treatment of cystic fibrosis. It has been compared with currently used postural drainage techniques. Three treatment regimens were compared in 18 patients with cystic fibrosis. Treatment A consisted of breathing exercises emphasising inspiration, interspersed with the forced expiration technique in gravity assisted positions; treatment B comprised breathing exercises with positive expiratory pressure alternating with the forced expiration technique in the same gravity assisted positions; and treatment C comprised breathing exercises with positive expiratory pressure and the forced expiration technique in the sitting position. During treatment A a significantly greater quantity of sputum was produced than during treatments B and C (p less than 0.025 and p less than 0.001 respectively). Treatment B produced more sputum than treatment C (p less than 0.005). There were no significant differences in arterial oxygen saturation, FEV1 or forced vital capacity. Most adolescent and adult patients are able to carry out their treatment independently using gravity assisted positions, breathing exercises emphasising inspiration, and the forced expiration technique. Sputum clearance was less effective when positive expiratory pressure was included in the treatment regimen.
SN  - 0040-6376 (Print)
DB  - From MEDLINE, a database of the U.S. National Library of Medicine.
DO  - 10.1136/thx.41.12.951
DP  - 1986 Dec
LA  - eng
C1  - 3296295
CC  - SR-CF // SR-COMPMED
PT  - Clinical Trial
PT  - Comparative Study
PT  - Controlled Clinical Trial
PT  - Journal Article
PT  - Research Support, Non-U.S. Gov't
MC  - Adult
MC  - Female
MC  - Humans
MC  - Male
MH  - Adolescent
MH  - Clinical Trials as Topic
MH  - Cystic Fibrosis /physiopathology /*therapy
MH  - Physical Therapy Modalities /instrumentation /*methods
MH  - *Positive-Pressure Respiration
MH  - Random Allocation
CNO  - CN-00048365
PMC  - 460551
ER  - 

TY  - JOUR
AN  - 983549
TI  - Ingestion of either scotch or vodka induces equal effects on sleep and breathing of asymptomatic subjects
AU  - Block AJ
AU  - Hellard DW
PY  - 1987
SP  - 1145-1147
JF  - Archives of internal medicine
VL  - 147
IS  - 6
N2  - Polysomnography was performed on 13 asymptomatic men and four women on three consecutive nights in our sleep laboratory. In random order, the subjects ingested either orange juice alone or the equivalent of 1 mL of 100-proof alcoholic beverage (scotch or vodka) per pound of body weight in 1.5 hours or less. All subjects ingested a different beverage on each of the three nights. Blood alcohol level in the subjects before sleep was, for vodka, 73 mg/100 mL, and, for scotch, 74 mg/100 mL. On control nights the subjects showed significantly more time in bed, sleep period time, and total sleep time, and more rapid eye movement sleep. On the scotch and vodka nights, oxygen saturation was significantly lower; there were more episodes of oxygen desaturation in which there was greater than 4% decrease in saturation, more desaturation to levels of less than 90%, and more hypopnea. Comparison of data of scotch with vodka nights showed no significant differences in any variable. Both scotch and vodka ingestion in equal dosage induced sleep-disordered breathing and nocturnal oxygen desaturation in asymptomatic volunteers, and the beverages had equal effects.
SN  - 0003-9926
DB  - From MEDLINE, a database of the U.S. National Library of Medicine.
DP  - 1987 Jun
LA  - eng
C1  - 3592880
C2  - 1987180781
CC  - SR-AIRWAYS
DE  - RCT
PT  - Clinical Trial
PT  - Journal Article
PT  - Randomized Controlled Trial
PT  - Research Support, Non-U.S. Gov't
PT  - Research Support, U.S. Gov't, Non-P.H.S.
MC  - Adult
MC  - Female
MC  - Humans
MC  - Male
MH  - *Alcoholic Beverages
MH  - Ethanol /blood /*pharmacology
MH  - Oxygen /blood
MH  - Respiration /*drug effects
MH  - Sleep /*drug effects
RT  - Journal
CA  - Department of Medicine, Pulmonary Section, Veterans Administration Medical Center, Gainesville, FL 32602; United States of America.
CNO  - CN-00048497
EMT  - *vodka/ *Sleep/ *Breathing/ *Alcohol/ Polysomnography/ *whiskey
ER  - 

TY  - JOUR
AN  - 983587
TI  - Successful treatment of acute mountain sickness with dexamethasone
AU  - Ferrazzini G
AU  - Maggiorini M
AU  - Kriemler S
AU  - Bartsch P
AU  - Oelz O
PY  - 1987
SP  - 1380-1382
JF  - British medical journal (Clinical research ed.)
VL  - 294
IS  - 6584
N2  - A double blind, randomised, placebo controlled trial of treatment with dexamethasone for acute mountain sickness was performed in the Capanna "Regina Margherita" at an altitude of 4559 m in the Alps Valais. After 12-16 hours of treatment (8 mg dexamethasone initially, followed by 4 mg every six hours) the mean acute mountain sickness score decreased significantly from 5.4 to 1.3, and eight of 17 patients became totally asymptomatic. Mean arterial oxygen saturation rose from 75.5% to 82.0%, and there was a small increase in standard spirometric measurements. In the placebo group none of these variables changed significantly. It is concluded that dexamethasone may be used as emergency treatment for acute mountain sickness to facilitate safe descent to a lower altitude.
DB  - From MEDLINE, a database of the U.S. National Library of Medicine.
DO  - 10.1136/bmj.294.6584.1380
DP  - 1987 May 30
C1  - 3109663
CC  - SR-EMERG
PT  - Clinical Trial
PT  - Journal Article
PT  - Randomized Controlled Trial
PT  - Research Support, Non-U.S. Gov't
MC  - Female
MC  - Humans
MC  - Male
MH  - Acute Disease
MH  - Altitude Sickness /*drug therapy
MH  - Clinical Trials as Topic
MH  - Dexamethasone /*therapeutic use
MH  - Double-Blind Method
MH  - Hypoxia /*drug therapy
MH  - *Mountaineering
MH  - Random Allocation
CNO  - CN-00048535
PMC  - 1246548
RTY  - Journal article
ER  - 

TY  - JOUR
AN  - 983851
ID  - JID: 0376404; GR: NS 21405-01/NS/NINDS NIH HHS/United States
TI  - Controlled supplemental oxygenation during tracheobronchial hygiene
AU  - Walsh CM
AU  - Bada HS
AU  - Korones SB
AU  - Carter MA
AU  - Wong SP
AU  - Arheart K
PY  - 1987
SP  - 211-215
JF  - Nursing research
VL  - 36
IS  - 4
CY  - UNITED STATES
N2  - The effect of controlled supplemental oxygenation without bag ventilation on transcutaneous partial pressure of oxygen (TcPO2) measurements during tracheobronchial hygiene was evaluated. Procedure A, no supplemental oxygenation, was compared to Procedure B, in which controlled supplemental oxygenation was used. For controlled supplemental oxygenation, the FiO2 was increased until TcPO2 measurements rose to levels between 90 and 100 torr. Sixteen premature infants who required mechanical ventilation were studied in the neonatal center. Both procedures were performed on each patient in random order. In both procedures, a precipitous decrease in TcPO2 was observed during chest vibration, and further decrease in TcPO2 was noted with endotracheal suctioning. Except for baseline readings, throughout the tracheobronchial hygiene TcPO2 measurements were significantly higher and more subjects maintained TcPO2 values greater than 40 torr in Procedure B. In Procedure A corresponding TcPO2 measurements were 40 torr or less. Mean recovery time was shorter in Procedure B, 2.1 +/- 2.3 minutes, than in Procedure A, 4.9 +/- 2.8 minutes, p less than .003. Thus, in most patients, controlled supplemental oxygenation without manual bag ventilation seems sufficient to prevent hypoxia during tracheobronchial hygiene; it also shortens recovery time from hypoxemia as a result of the bronchopulmonary hygiene procedure.
SN  - 0029-6562 (Print) // 0029-6562 (Linking)
DB  - From MEDLINE, a database of the U.S. National Library of Medicine.
DP  - 1987 Jul-Aug
LA  - eng
C1  - 3648692
CC  - SR-CHILD // SR-NEONATAL
PT  - Clinical Trial
PT  - Journal Article
PT  - Randomized Controlled Trial
PT  - Research Support, U.S. Gov't, P.H.S.
MC  - Humans
MH  - Blood Gas Monitoring, Transcutaneous
MH  - Infant, Newborn
MH  - *Intubation, Intratracheal
MH  - *Oxygen Inhalation Therapy
MH  - *Physical Therapy Modalities
MH  - Prospective Studies
MH  - Respiratory Distress Syndrome, Newborn /nursing /*therapy
MH  - *Suction
MH  - Thorax
PS  - MEDLINE; ppublish
CNO  - CN-00048799
ER  - 

TY  - JOUR
AN  - 983860
TI  - The role of haemorheological factors in the ageing brain: long-term therapy with pentoxifylline ('Trental' 400) in elderly patients with initial mental deterioration
AU  - Parnetti L
AU  - Ciuffetti G
AU  - Mercuri M
AU  - Lupattelli G
AU  - Senin U
PY  - 1986
SP  - 617-627
JF  - Pharmatherapeutica
VL  - 4
IS  - 10
N2  - Sixty elderly patients suffering from initial mental deterioration (less than 6 months) were divided at random into two groups, homogeneous for age, sex and life habits. For 28 weeks Group I was given a placebo and Group II was given 400 mg pentoxifylline ('Trental' 400) 3-times daily for two 3-month periods interrupted by a 4-week wash-out period. Neuropsychological performance and haemorheological parameters were evaluated at the beginning and at the end of each phase of the study. The results showed that pentoxifylline medication significantly improved the psycho-intellectual performance, decreased whole blood viscosity and increased red cell filterability. The results indicate a need to concentrate further study on haemorheological factors in the clinical aspects of the ageing brain, also with a view to allowing for sufficiently long treatment periods.
DB  - From MEDLINE, a database of the U.S. National Library of Medicine.
DP  - 1986
LA  - eng
C1  - 3602014
CC  - HS-HANDSRCH // SR-DEMENTIA
DE  - RCT
PT  - Clinical Trial
PT  - Journal Article
PT  - Randomized Controlled Trial
MC  - Aged
MC  - Female
MC  - Humans
MC  - Male
MH  - Aging /blood /*physiology
MH  - Blood Viscosity /drug effects
MH  - Cerebrovascular Circulation /*drug effects
MH  - Dementia /*drug therapy
MH  - Erythrocyte Deformability /drug effects
MH  - Pentoxifylline /*therapeutic use
MH  - Psychometrics
MH  - Theobromine /*analogs & derivatives
CNO  - CN-00048808
ER  - 

TY  - JOUR
AN  - 984024
TI  - The effects of aminophylline on sleep and sleep-disordered breathing in patients with obstructive sleep apnea syndrome
AU  - Espinoza H
AU  - Antic R
AU  - Thornton AT
AU  - McEvoy RD
PY  - 1987
SP  - 80-84
JF  - American review of respiratory disease
VL  - 136
IS  - 1
N2  - The methylxanthine derivatives are known to have respiratory stimulant properties. To determine whether these drugs would improve obstructive sleep apnea, 10 male patients with obstructive sleep apnea (OSA) (Apnea Index greater than 15/h) were given infusions of aminophylline and a saline placebo on 2 separate nights a week apart, using a randomized crossover design. There was a significant decrease during aminophylline infusion in the frequency of those apneas, which contained periods of complete respiratory inactivity (central and mixed apneas; placebo, 4.3 +/- 1.8/h; aminophylline, 0.7 +/- 0.5/h; p less than 0.05). There was no change in either the frequency (placebo, 31.8 +/- 5.9/h; aminophylline, 28.7 +/- 8.7/h; NS) or duration of obstructive apneas. Mean and minimal arterial oxygen saturation values were also unchanged. Sleep architecture was markedly disturbed by aminophylline. There was a reduction in sleep efficiency (placebo, 84.8 +/- 2.0%; aminophylline, 60.2 +/- 5.0%; p less than 0.005), an increase in sleep fragmentation (sleep stage shifts/h: placebo, 11.6 +/- 1.3: aminophylline, 21.0 +/- 2.9; p less than 0.05) and less Stage 2 and more Stage 1 non-REM sleep. We conclude that aminophylline reduces central apnea and the central component of mixed apneas but has no effect on obstructive apnea. Theophylline is therefore unlikely to be therapeutically useful in patients with OSA, and because it leads to marked sleep disruption, its long-term use could conceivably increase the propensity to upper airway occlusion during sleep.
SN  - 0003-0805
DB  - From MEDLINE, a database of the U.S. National Library of Medicine.
DO  - 10.1164/ajrccm/136.1.80
DP  - 1987 Jul
LA  - eng
C1  - 3300449
CC  - SR-AIRWAYS
DE  - RCT
PT  - Clinical Trial
PT  - Comparative Study
PT  - Journal Article
PT  - Randomized Controlled Trial
PT  - Research Support, Non-U.S. Gov't
MC  - Humans
MC  - Male
MH  - Aminophylline /*therapeutic use
MH  - Clinical Trials as Topic
MH  - Inspiratory Reserve Volume
MH  - Placebos
MH  - Random Allocation
MH  - Respiration /*drug effects
MH  - Sleep /*drug effects
MH  - Sleep Apnea Syndromes /*drug therapy /physiopathology
MH  - Total Lung Capacity
CA  - Department of Thoracic Medicine, Royal Adelaide Hospital, Adelaide, SA 5000; Australia.
KY  - *Aminophylline/Tu [Therapeutic Use]/ Clinical Trials/ Comparative Study/ Human/ Inspiratory Reserve Volume/ Male/ Placebos/ Random Allocation/ *Respiration/De [Drug Effects]/ *Sleep/De [Drug Effects]/ *Sleep Apnea Syndromes/Dt [Drug Therapy]/ Sleep Apnea Syndromes/Pp [Physiopathology]/ Support, Non-U.s. Gov't/ Total Lung Capacity
CNO  - CN-00048972
ER  - 

TY  - JOUR
AN  - 984447
TI  - Misoprostol-induced changes in gastric mucosal hemodynamics. A double-blind parallel study in human volunteers
AU  - Sato N
AU  - Kawano S
AU  - Fukuda M
AU  - Tsuji S
AU  - Kamada T
PY  - 1987
SP  - 15-21
JF  - American journal of medicine
VL  - 83
IS  - 1A
N2  - The effects of misoprostol on human gastric mucosal hemodynamics were examined in a double-blind, placebo-controlled, parallel study in 12 healthy male volunteers. Six subjects received 200 micrograms of misoprostol and six received placebo. The index of mucosal blood volume and mucosal blood hemoglobin oxygen saturation (Hb-SO2) were measured at 20 locations in the stomach using reflectance spectrophotometry during endoscopy prior to and after administration of the study drug. Mucosal blood volume index increased by approximately 10 to 25 percent throughout the stomach without a significant change in mucosal Hb-SO2 following treatment with misoprostol. The increase in mucosal blood volume index was statistically significant for 16 of the 20 locations (p less than or equal to 0.05). Placebo produced no significant change in mucosal blood volume and mucosal Hb-SO2. These findings suggest that misoprostol may have the potential effect of accelerating gastric ulcer healing by improving gastric mucosal hemodynamics, in addition to its gastric acid antisecretory activity.
DB  - From MEDLINE, a database of the U.S. National Library of Medicine.
DO  - 10.1016/0002-9343(87)90573-0
DP  - 1987 Jul 27
LA  - eng
C1  - 3113240
CC  - SR-GUT
PT  - Clinical Trial
PT  - Controlled Clinical Trial
PT  - Journal Article
MC  - Adult
MC  - Humans
MC  - Male
MH  - Alprostadil /*analogs & derivatives /pharmacology
MH  - Anti-Ulcer Agents /*pharmacology
MH  - Blood Volume /drug effects
MH  - Double-Blind Method
MH  - Gastric Mucosa /blood supply /*drug effects
MH  - Hemodynamics /drug effects
MH  - Hemoglobins /metabolism
MH  - Misoprostol
CNO  - CN-00049395
ER  - 

TY  - JOUR
AN  - 984854
ID  - MEDLINE 87316197
TI  - Penile nerve block for newborn circumcision
AU  - Maxwell LG
AU  - Yaster M
AU  - Wetzel RC
AU  - Niebyl JR
PY  - 1987
SP  - 415-419
JF  - Obstetrics and gynecology
VL  - 70
IS  - 3 Pt 1
N2  - Circumcision in neonates is performed, almost universally, without anesthesia or analgesia. It is associated with pain, crying, agitation, and physiologic stress. Twenty infants receiving penile nerve block for circumcision were compared with ten infants having circumcision without anesthesia. Heart rate and blood pressure rose 34 and 15%, respectively, in unblocked infants, and were unchanged in infants receiving local anesthesia. Oxygen saturation declined 16% in unanesthetized infants compared with 6% in blocked infants (P less than .03). Anesthetized infants were less agitated and cried less. Peak plasma concentrations of the local anesthetic lidocaine averaged 0.51 +/- 0.17 microgram/mL (range 0.1-1.6), well below accepted toxic levels. There were no local or systemic complications.
DB  - From MEDLINE, a database of the U.S. National Library of Medicine.
DP  - 1987 Sep
LA  - eng
C1  - 3627593
CC  - SR-CHILD // SR-SYMPT // SR-NEONATAL
DE  - CCT
PT  - Clinical Trial
PT  - Comparative Study
PT  - Controlled Clinical Trial
PT  - Journal Article
MC  - Humans
MC  - Male
MH  - Blood Pressure
MH  - Circumcision, Male /*methods
MH  - Heart Rate
MH  - Infant, Newborn
MH  - *Lidocaine
MH  - *Nerve Block
MH  - Penis /innervation
MH  - Prospective Studies
MH  - Random Allocation
KY  - Blood-Pressure/ Heart-Rate/ Infant,-Newborn/ Penis-Innervation/ Prospective-Studies/ Random-Allocation/ *Circumcision-Methods/ *Lidocaine-/ *Nerve-Block
CNO  - CN-00049802
ER  - 

TY  - JOUR
AN  - 984859
NS  - Flynn 1987
CRSSTD  - 9897194
ID  - CN-00049807
TI  - Retinopathy of prematurity. A randomized, prospective trial of transcutaneous oxygen monitoring
AU  - Flynn JT
AU  - Bancalari E
AU  - Bawol R
AU  - Goldberg R
AU  - Cassady J
AU  - Schiffman J
AU  - Feuer W
AU  - Roberts J
AU  - Gillings D
AU  - Sim E
PY  - 1987
SP  - 630-638
JF  - Ophthalmology
VL  - 94
IS  - 6
N2  - To determine whether the use of continuous transcutaneous oxygen monitoring (tcPO2) could reduce the incidence of retinopathy of prematurity (ROP) in pre-term infants receiving oxygen therapy, a randomized, prospective trial of constant monitoring using the transcutaneous oxygen monitor versus intermittent monitoring of oxygen was performed on a population of premature infants at very high risk for the development of ROP. Two hundred ninety-six infants were randomly assigned to either a constantly monitored (CM) or standard care (SC) group. CM infants had tcPO2 monitored continuously as long as they required supplemental oxygen, whereas SC infants had tcPO2 monitored only during the more acute state of their illness. Management of both groups was otherwise identical. One hundred one of 148 infants in the CM group and 113 of 148 in the SC group survived. The overall incidence of ROP was 51% in the CM group and 59% in the SC group (no significant difference). In infants over 1000 g birthweight, as the weight increased there was increasing risk of developing ROP in the SC group. The odds ratio for the ROPsc:ROPcm reached 7.6 in infants between 1200 and 1300 g in infants with Apgar scores greater than or equal to 8 at 5 minutes. The incidence of cicatricial ROP was similar in both groups: four in the CM and five in the SC group.
UR  - http://onlinelibrary.wiley.com/o/cochrane/clcentral/articles/807/CN-00049807/frame.html
DB  - From MEDLINE, a database of the U.S. National Library of Medicine.
DO  - 10.1016/s0161-6420(87)33400-1
DP  - 1987 Jun
LA  - eng
C1  - 3627711
CC  - SR-ANAESTH // SR-CHILD // SR-EYES
DE  - RCT
PT  - Clinical Trial; Journal Article; Randomized Controlled Trial; Research Support, Non-U.S. Gov't; Research Support, U.S. Gov't, P.H.S.
MC  - Humans
MH  - *Blood Gas Monitoring, Transcutaneous
MH  - Infant Mortality
MH  - Infant, Newborn
MH  - Monitoring, Physiologic /*methods
MH  - Prospective Studies
MH  - Random Allocation
MH  - Respiration, Artificial
MH  - Retinopathy of Prematurity /*prevention & control
KY  - Blood Gas Monitoring, Transcutaneous;Infant Mortality;Infant, Newborn;Monitoring, Physiologic [methods];Prospective Studies;Random Allocation;Respiration, Artificial;Retinopathy of Prematurity [prevention & control];Humans[checkword]
CNO  - CN-00049807
ER  - 

TY  - JOUR
AN  - 984926
TI  - Effects of repeated doses of benzodiazepines on arterial blood gases and transcutaneous PO2
AU  - Eriksson I
AU  - Berggren L
PY  - 1987
SP  - 357-361
JF  - Acta anaesthesiologica Scandinavica
VL  - 31
IS  - 5
N2  - The effects of repeated doses of benzodiazepines, diazepam and midazolam in combination with meperidine on arterial blood gases and transcutaneous PO2 were studied in eight healthy volunteers. The study was designed to mimic a clinical situation. Initially two doses of either midazolam 0.05 mg/kg or diazepam in fat emulsion 0.15 mg/kg were given in a randomized crossover fashion with a 20-min interval, followed by meperidine 0.5 mg/kg another 20 min later. The opioid effects were then antagonized by naloxone 0.4 mg. The initial doses of benzodiazepines caused an increase in PaCO2 and a decrease in PaO2. The changes in PaO2 were of short duration and recovered to baseline levels between injections. However, they came sooner and were more pronounced after midazolam. The changes in PtcO2 paralleled those in PaO2. The PtcO2 index as a measure of cardiac output and peripheral blood flow adequacy was increased immediately after the first injection of midazolam but was otherwise not different from control. There were no differences between the drugs concerning PtcO2 index. PaCO2 increased after the first benzodiazepine injection and remained so throughout the study. Addition of meperidine caused only small changes in PaO2 and PaCO2. These changes were reversed by naloxone. In spite of different elimination kinetics there was no difference in the duration of respiratory depression between the two benzodiazepines.
DB  - From MEDLINE, a database of the U.S. National Library of Medicine.
DO  - 10.1111/j.1399-6576.1987.tb02584.x
DP  - 1987 Jul
C1  - 3115044
PT  - Clinical Trial
PT  - Journal Article
PT  - Randomized Controlled Trial
PT  - Research Support, Non-U.S. Gov't
MC  - Adult
MC  - Humans
MC  - Male
MH  - Arteries
MH  - Benzodiazepines /pharmacology
MH  - *Blood Gas Monitoring, Transcutaneous
MH  - Carbon Dioxide /*blood
MH  - Diazepam /*pharmacology
MH  - Midazolam /*pharmacology
MH  - Oxygen /*blood
MH  - Partial Pressure
MH  - Time Factors
CNO  - CN-00049874
ER  - 

TY  - JOUR
AN  - 985130
TI  - Pulse oximetry for tapering supplemental oxygen in hospitalized patients. Evaluation of a protocol
AU  - King T
AU  - Simon RH
PY  - 1987
SP  - 713-716
JF  - Chest
VL  - 92
IS  - 4
N2  - In a randomized study, we determined the clinical and financial effects of replacing arterial blood gas measurements with finger pulse oximeter readings during the process of tapering supplemental oxygen in hospitalized patients. The 16 patients in the control group, whose management followed conventional practice in our hospital, received a total of 57 arterial blood gas measurements during the 6.6 (mean) days it took for them to taper to their discharge supplemental oxygen level (usually room air). The 13 patients randomized to the oximeter study group had their arterial oxygen saturation monitored by pulse oximetry. The physicians of patients in the oximeter group were at liberty to obtain arterial blood gas determinations during the study if they desired. The oximeter study group had fewer (p less than 0.005) arterial punctures for blood gas measurements (total of 16 for the group) and fewer (p less than 0.001) days on supplemental oxygen (mean of 2.7 days per patient). We conclude that substituting noninvasive pulse oximetry for arterial blood gas measurements during reductions of supplemental oxygen shortened the days of oxygen use and decreased the number of arterial blood gas determinations in our patients. In addition to reducing the discomfort to patients, the use of oximetry was of financial benefit in that it reduced medical personnel time, blood gas analyzer use, and duration of oxygen administration.
AD  - Department of Internal Medicine, University of Michigan Medical Center, Ann Arbor.
DB  - From MEDLINE, a database of the U.S. National Library of Medicine.
DO  - 10.1378/chest.92.4.713
DP  - 1987 Oct
C1  - 3652756
PT  - Clinical Trial
PT  - Comparative Study
PT  - Journal Article
PT  - Randomized Controlled Trial
MC  - Adult
MC  - Aged
MC  - Female
MC  - Humans
MC  - Male
MC  - Middle Aged
MH  - Blood Gas Analysis /economics
MH  - Clinical Protocols
MH  - Costs and Cost Analysis
MH  - Evaluation Studies as Topic
MH  - Lung Diseases /blood /*therapy
MH  - Oximetry /*economics
MH  - Oxygen /blood
MH  - *Oxygen Inhalation Therapy
MH  - Random Allocation
CNO  - CN-00050078
ER  - 

TY  - JOUR
AN  - 985812
TI  - Transcutaneous oxygen monitoring and retinopathy of prematurity
AU  - Bancalari E
AU  - Flynn J
AU  - Goldberg RN
AU  - Bawol R
AU  - Cassady J
AU  - Schiffman J
AU  - Feuer W
AU  - Roberts J
AU  - Gillings D
AU  - Sim E
PY  - 1987
SP  - 109-113
JF  - Advances in experimental medicine and biology
VL  - 220
N2  - This study was performed to determine whether the use of continuous tcPO2 monitoring could reduce the incidence of ROP in preterm infants receiving oxygen therapy. Two hundred and ninety-six infants with birth weights less than or equal to 1300 grams were randomly assigned to a continuous monitoring (CM) or a standard care (SC) group. CM infants had tcPO2 monitored continuously as long as they required supplemental oxygen while SC infants had tcPO2 monitored only during the more acute state of their illness. Management of both groups was otherwise identical. One hundred and one of 148 infants in the CM and 113 of 148 patients in the SC groups survived. Mean birth weights and gestational age were similar in both groups. Duration of mechanical ventilation and oxygen therapy was also similar. The overall incidence of ROP was 51% in the CM and 59% in the SC group. As birth weight for infants greater than or equal to 1000 grams increased a higher risk for developing ROP was noted in the SC group. Four infants in the CM and 5 in the SC group developed cicatricial ROP. These results suggest that continuous tcPO2 monitoring may reduce the incidence of ROP in infants with birth weights greater than 1000 grams, but not in the smaller infants in whom this complication occurs more frequently and is more severe.
AD  - Dept. of Pediatrics, University of Miami/School of Medicine, Florida 33101.
DB  - From MEDLINE, a database of the U.S. National Library of Medicine.
DO  - 10.1007/978-1-4613-1927-6_20
DP  - 1987
LA  - eng
C1  - 3673751
CC  - SR-CHILD // SR-EYES
DE  - RCT
PT  - Clinical Trial
PT  - Journal Article
PT  - Randomized Controlled Trial
MC  - Humans
MH  - Birth Weight
MH  - *Blood Gas Monitoring, Transcutaneous
MH  - Infant, Newborn
MH  - Retinopathy of Prematurity /blood /*diagnosis
MH  - Risk Factors
CNO  - CN-00050763
RTY  - Journal article
ER  - 

TY  - JOUR
AN  - 985902
TI  - Ten centre trial of artificial surfactant (artificial lung expanding compound) in very premature babies. Ten Centre Study Group
AU  - Anonymous
PY  - 1987
SP  - 991-996
JF  - British medical journal (Clinical research ed.)
VL  - 294
IS  - 6578
N2  - A protein free artificial surfactant (artificial lung expanding compound; ALEC) composed of dipalmitoylphosphatidylcholine and phosphatidylglycerol was assessed for its effect on the main complications of prematurity in a prospective two stage randomised trial of 328 unselected babies delivered at between 25 and 29 weeks of gestation. Babies were randomised to receive approximately 100 mg artificial surfactant suspension or 1 ml saline. This was given at birth into the pharynx with up to three more endotracheal doses if the baby was intubated during the first day. Treatment with artificial surfactant reduced the neonatal mortality from 27% to 14%, the incidence of parenchymal brain haemorrhages from 24% to 16%, and the severity of the respiratory distress syndrome. In the first 10 days babies treated with artificial surfactant who survived averaged 19 hours less in greater than 30% oxygen, 20 hours less ventilation, and 17 hours less supplemental oxygen. Artificial surfactant had no effect on the incidence of pneumothoraces, pulmonary interstitial emphysema, patent ductus arteriosus, or postnatal infections and no serious side effects. Artificial surfactant (ALEC) given to very premature babies at birth significantly reduces their mortality and the respiratory support needed and should prove a valuable addition to treatment.
DB  - From MEDLINE, a database of the U.S. National Library of Medicine.
DO  - 10.1136/bmj.294.6578.991
DP  - 1987 Apr 18
LA  - eng
C1  - 2890398
CC  - SR-AIRWAYS // SR-ANAESTH
DE  - RCT
PT  - Clinical Trial
PT  - Journal Article
PT  - Randomized Controlled Trial
PT  - Research Support, Non-U.S. Gov't
MC  - Female
MC  - Humans
MC  - Male
MH  - 1,2-Dipalmitoylphosphatidylcholine /*therapeutic use
MH  - Cerebral Hemorrhage /prevention & control
MH  - Clinical Trials as Topic
MH  - Infant, Newborn
MH  - Infant, Premature, Diseases /mortality /*prevention & control /therapy
MH  - Phosphatidylglycerols /*therapeutic use
MH  - Prospective Studies
MH  - Random Allocation
MH  - Respiration, Artificial
MH  - Respiratory Distress Syndrome, Newborn /prevention & control
KY  - Cerebral Hemorrhage/Pc [Prevention & Control]/ Clinical Trials/ Female/ Human/ Infant, Newborn/ Infant, Premature, Diseases/Mo [Mortality]/ *Infant, Premature, Diseases/Pc [Prevention & Control]/ Infant, Premature, Diseases/Th [Therapy]/ Male/ *Phosphatidylglycerols/Tu [Therapeutic Use]/ Prospective Studies/ Random Allocation/ Respiration, Artificial/ Respiratory Distress Syndrome/Pc [Prevention & Control]/ Support, Non-U.s. Gov't/ *1,2-Dipalmitoylphosphatidylcholine/Tu [Therapeutic Use]
CNO  - CN-00050853
PMC  - 1246154
ER  - 

TY  - JOUR
AN  - 986710
TI  - Contrasting effects of two xanthines, theophylline and enprofylline, on the cardio-respiratory stimulation of infused adenosine in man
AU  - Maxwell DL
AU  - Fuller RW
AU  - Conradson TB
AU  - Dixon CM
AU  - Aber V
AU  - Hughes JM
AU  - Barnes PJ
PY  - 1987
SP  - 459-465
JF  - Acta physiologica Scandinavica
VL  - 131
IS  - 3
N2  - Six normal male subjects, ages 28-40 years, were studied on separate days during increasing infusions with adenosine, 40-120 micrograms kg-1 min-1, before and during infusions of two xanthine derivatives, theophylline (mean plasma concentration 9 mg l-1) and enprofylline (mean plasma concentration 3 mg l-1). The study was double-blind, randomized, placebo controlled. Cardio-respiratory variables were measured non-invasively. Adenosine by itself increased heart rate (P less than 0.05), skin temperature (P less than 0.05), resting minute ventilation (P less than 0.01) and decreased estimated Pa, CO2 (P less than 0.01). Compared with placebo enprofylline increased heart rate (P less than 0.05) and shifted the heart rate and ventilation dose-response curves of adenosine upwards (P less than 0.05 and P less than 0.02, respectively). Theophylline did not by itself affect heart rate but significantly (P less than 0.05) reduced the heart rate response to adenosine. Compared with placebo theophylline caused a small increase in minute ventilation (P less than 0.05) and flattened the dose-response curves of the effects of adenosine on ventilation (P less than 0.01) and Pa, CO2 (P less than 0.01). Theophylline also reduced abdominal and chest discomfort caused by adenosine permitting significantly (P less than 0.05) higher infusion rates of adenosine. These findings suggest that, with equipotent bronchodilating plasma concentrations, theophylline can inhibit while enprofylline augments some cardio-respiratory stimulant effects of infused adenosine in man.
AD  - Department of Clinical Pharmacology, Hammersmith Hospital, London, U.K.
DB  - From MEDLINE, a database of the U.S. National Library of Medicine.
DO  - 10.1111/j.1748-1716.1987.tb08262.x
DP  - 1987 Nov
C1  - 3425350
PT  - Clinical Trial
PT  - Journal Article
PT  - Randomized Controlled Trial
PT  - Research Support, Non-U.S. Gov't
MC  - Adult
MC  - Humans
MC  - Male
MH  - Adenosine /*administration & dosage
MH  - Blood Gas Monitoring, Transcutaneous
MH  - Dose-Response Relationship, Drug
MH  - Heart Rate /*drug effects
MH  - Respiration /*drug effects
MH  - Theophylline /*pharmacology
MH  - Xanthines /*pharmacology
CNO  - CN-00051662
ER  - 

TY  - JOUR
AN  - 987012
ID  - 140
TI  - Effect of hypervolaemic haemodilution of regional cerebral blood flow in patients with acute ischaemic stroke: a controlled study with hydroxyethylstarch
AU  - Hartmann A
AU  - Tsuda Y
AU  - Lagreze H
PY  - 1987
SP  - 34-38
JF  - Journal of neurology
VL  - 235
IS  - 1
N2  - A controlled study of the effect of hypervolaemic haemodilution on cerebral blood flow (CBF) was performed using 10% hydroxyethylstarch (HES) in 27 patients with acute cerebral ischaemia. Of the patients, 12 were randomly allocated as controls without HES infusion and 15 received 500 ml HES daily, infused over a period of 5-7 h, for 7 days. CBF was measured on days 1, 2 and 7 by the xenon 133 inhalation method and calculated as initial slope index. In the HES-treated group, CBF increased in both hemispheres (P less than 0.001) from day 1 to day 2 and, in addition, in the infarcted hemispheres from day 2 to day 7 (P less than 0.01). In the control group, the hemispheric flow of the involved side had decreased (P less than 0.001) by day 2 and had not significantly changed by day 7; however, in the contralateral hemisphere flow did not change. In hypaemic regions the increase in flow was larger than in other regions in both groups. Regional flow had increased more in the HES-treated group than in controls at both day 2 (P less than 0.01) and day 7 (P less than 0.002). Hypervolaemic haemodilution with HES was able to improve hemispheric and regional flow significantly, particularly in infarcted hemispheres and hypaemic regions with acute cerebral ischaemia.
AD  - Neurologische Universitatsklinik, Bonn, Federal Republic of Germany.
DB  - From MEDLINE, a database of the U.S. National Library of Medicine.
DO  - 10.1007/bf00314195
DP  - 1987 Oct
LA  - eng
C1  - 2448425
CC  - SR-STROKE
PT  - Clinical Trial
PT  - Journal Article
PT  - Randomized Controlled Trial
PT  - Research Support, Non-U.S. Gov't
MC  - Aged
MC  - Female
MC  - Humans
MC  - Male
MC  - Middle Aged
MH  - Brain Ischemia /physiopathology /*therapy
MH  - *Cerebrovascular Circulation
MH  - Cerebrovascular Disorders /physiopathology /*therapy
MH  - *Hemodilution
MH  - Hydroxyethyl Starch Derivatives /administration & dosage /*therapeutic use
MH  - Starch /*analogs & derivatives
CNO  - CN-00051965
ER  - 

TY  - JOUR
AN  - 987076
TI  - Haemodilution in acute stroke: results of the Italian haemodilution trial. Italian Acute Stroke Study Group
PY  - 1988
SP  - 318-321
JF  - Lancet (London, England)
VL  - 1
IS  - 8581
N2  - In a multicentre clinical trial 1267 patients with hemispheric stroke of duration 12 h or less and haematocrit of 35% or more were prospectively randomised to either haemodilution (by venesection and replacement of the same volume of dextran 40 in saline solution) or control treatment groups. In the haemodiluted group mean haematocrit declined from 43% to 37% at 48 h and this fall was maintained for seven days. A plain computed tomographic scan was obtained in all but 37 patients. 87% of the strokes were infarcts and 13% were haemorrhages. After six months the numbers of dead or severely disabled patients were equally distributed in the two treatment groups, and this was true also within the ischaemic and haemorrhagic subgroups. Furthermore, haemodilution did not improve outcome either in the group with very recent ischaemic stroke (less than 6 h) or in the subgroup with highest haematocrit (greater than 45%). Thus, moderate haemodilution does not improve the outcome in acute stroke patients.
DB  - From MEDLINE, a database of the U.S. National Library of Medicine.
DP  - 1988 Feb 13
C1  - 2448561
PT  - Clinical Trial
PT  - Journal Article
PT  - Randomized Controlled Trial
PT  - Research Support, Non-U.S. Gov't
MC  - Aged
MC  - Female
MC  - Humans
MC  - Male
MH  - Acute Disease
MH  - Cerebral Hemorrhage /epidemiology /*therapy
MH  - Cerebral Infarction /epidemiology /*therapy
MH  - Cerebrovascular Circulation
MH  - Clinical Trials as Topic
MH  - Dextrans /administration & dosage
MH  - Follow-Up Studies
MH  - Hematocrit
MH  - Hemodilution /adverse effects /*methods
MH  - Italy
MH  - Prospective Studies
MH  - Random Allocation
CNO  - CN-00052029
ER  - 

TY  - JOUR
AN  - 987077
TI  - Why does placebo improve severe limb ischaemia?
AU  - Vayssairat M
AU  - Baudot N
AU  - Sainte-Beuve C
PY  - 1988
SP  - 1056-1057
JF  - Lancet
VL  - 1
IS  - Letter
DB  - From MEDLINE, a database of the U.S. National Library of Medicine.
DO  - 10.1016/s0140-6736(88)91146-4
DP  - 1988 Feb 13
LA  - eng
C1  - 2893161
CC  - SR-PVD
DE  - RCT
PT  - Clinical Trial
PT  - Letter
PT  - Randomized Controlled Trial
MC  - Humans
MH  - Blood Gas Monitoring, Transcutaneous
MH  - Blood Pressure /drug effects
MH  - Clinical Trials as Topic
MH  - Double-Blind Method
MH  - Ischemia /blood /*drug therapy
MH  - Leg /*blood supply
MH  - Nafronyl /therapeutic use
MH  - Placebos /*therapeutic use
MH  - Random Allocation
PS  - IN FILE
CNO  - CN-00052030
ER  - 

TY  - JOUR
AN  - 987235
ID  - JID: 0370471
TI  - Lateral positioning of the stable ventilated very-low-birth-weight infant. Effect on transcutaneous oxygen and carbon dioxide
AU  - Bozynski ME
AU  - Naglie RA
AU  - Nicks JJ
AU  - Burpee B
AU  - Johnson RV
PY  - 1988
SP  - 200-202
JF  - American journal of diseases of children (1960)
VL  - 142
IS  - 2
CY  - UNITED STATES
N2  - Eighteen stable very-low-birth-weight (VLBW) mechanically ventilated infants with chronic lung disease were studied to examine the effects of right and left lateral positioning in contrast to supine positioning on transcutaneous (tc) oxygen (tcPO2) and carbon dioxide measurements (tcPCO2). The neonates were studied at a median postnatal age of 31 days (range, 17 to 57 days) and had median birth weights and gestational ages of 975 g (range, 570 to 1360 g) and 27.5 weeks (range, 24 to 30 weeks), respectively. Median fraction of inspiratory oxygen was 0.32 (range, 0.23 to 0.40). The sequence of study positions was randomly determined. Sleep state as well as tcPO2 and tcPCO2 were recorded every 30 s for five minutes. A significant difference in mean tcPO2 or tcPCO2 was not detected for any of the positions. Lateral positioning may facilitate the development of midline behavior in VLBW infants. Care givers are often reluctant to position infants in side lying, however, because of concerns that ventilation or oxygenation might be compromised. We conclude that placing the stable VLBW mechanically ventilated infant in a side-lying position has no deleterious effects on oxygenation and ventilation, as measured by tcPO2 and tcPCO2, and therefore should be encouraged.
SN  - 0002-922X (Print) // 0002-922X (Linking)
AD  - Section of Newborn Services, University of Michigan Medical Center, Ann Arbor 48109-0254.
DB  - From MEDLINE, a database of the U.S. National Library of Medicine.
DO  - 10.1001/archpedi.1988.02150020102039
DP  - 1988 Feb
LA  - eng
C1  - 3341324
CC  - SR-CHILD // SR-PREHOSP // SR-NEONATAL
PT  - Clinical Trial
PT  - Journal Article
PT  - Randomized Controlled Trial
MC  - Female
MC  - Humans
MC  - Male
MH  - Blood Gas Monitoring, Transcutaneous
MH  - Infant, Newborn
MH  - Infant, Premature /*blood
MH  - *Posture
MH  - Pulmonary Gas Exchange
MH  - Random Allocation
MH  - *Respiration, Artificial
MH  - Respiratory Distress Syndrome, Newborn /blood /*therapy
PS  - MEDLINE; ppublish
CNO  - CN-00052188
ER  - 

TY  - JOUR
AN  - 987268
TI  - A single-blind study of pulse oximetry in children
AU  - Cote CJ
AU  - Goldstein EA
AU  - Cote MA
AU  - Hoaglin DC
AU  - Ryan JF
PY  - 1988
SP  - 184-188
JF  - Anesthesiology
VL  - 68
IS  - 2
N2  - Oxygen saturation determined by pulse oximetry was monitored in 152 pediatric surgical patients divided into two groups. In one group, the oximeter data and alarms were available (N = 76) to the anesthesia team, and, in the other group, these data were unavailable (N = 76). A trained observer recorded all intraoperative hypoxic episodes and informed the anesthesia team of all major events (i.e., oxygen saturation less than or equal to 85% for greater than or equal to 30 s) (PaO2 approximately 52 mmHg). Thirty-five major events occurred: 24 in the unavailable group, and 11 in the available group (P = 0.021). A greater number of major events occurred in children less than or equal to 2 yr of age (P = 0.013). Hypoxic events diagnosed by the oximeter, but not by the anesthesiologist, were more frequent in the unavailable group (13) than in the available group (5) (P = 0.0495). ASA Physical Status 3 and 4 patients were more likely to suffer a major event (P = 0.009 available, 0.006 unavailable). The pulse oximeter diagnosed hypoxemia before the signs and symptoms of hypoxemia were apparent (i.e., prior to observed cyanosis or bradycardia). Major hypoxic events were unrelated to duration of anesthesia. Major events were evenly distributed among induction, maintenance, and awakening from anesthesia; a greater number of hypoxic events occurred during induction in the unavailable group (P = 0.031). No morbidity was documented in any patient who suffered an hypoxic event.(ABSTRACT TRUNCATED AT 250 WORDS)
AD  - Harvard Medical School, Boston, Massachusetts 02114.
DB  - From MEDLINE, a database of the U.S. National Library of Medicine.
DO  - 10.1097/00000542-198802000-00002
DP  - 1988 Feb
LA  - eng
C1  - 3277484
CC  - SR-ANAESTH // SR-CHILD
PT  - Clinical Trial
PT  - Comparative Study
PT  - Controlled Clinical Trial
PT  - Journal Article
PT  - Research Support, Non-U.S. Gov't
MC  - Child
MC  - Child, Preschool
MC  - Humans
MC  - Infant
MH  - Adolescent
MH  - *Anesthesia
MH  - Clinical Trials as Topic
MH  - Infant, Newborn
MH  - Monitoring, Physiologic /*instrumentation
MH  - *Oximetry
MH  - Prospective Studies
CNO  - CN-00052221
ER  - 

TY  - JOUR
AN  - 987366
TI  - The effects of hypoxemia on cardiac output. A dose-response curve
AU  - Phillips BA
AU  - McConnell JW
AU  - Smith MD
PY  - 1988
SP  - 471-475
JF  - Chest
VL  - 93
IS  - 3
N2  - To establish a dose-response curve for the effects of isocapnic hypoxemia on cardiac output (CO), we studied 20 healthy men, aged 20 to 34 years, using a tight-fitting face mask and an isocapnic partial rebreathing system (a modified anesthesia machine). We blended oxygen and hypoxic gas to achieve arterial oxygen saturations (SaO2) of 80, 85, and 90 percent; subjects also breathed 100 percent oxygen and room air (RA). Target SaO2 and end-tidal carbon dioxide were continuously monitored using an ear oximeter and CO2 gas analyzer. Subjects experienced the five SaO2 measurements in random order. CO was measured noninvasively at approximately two-minute intervals, using continuous-wave Doppler echocardiography. Mean cardiac output increased with increasing hypoxemia from 6.84 L/min at FIo2 1.0 to 8.44 L/min at SaO2 80 percent (p less than 0.0005); the increase was entirely due to increased heart rate. We concluded that cardiac output increases significantly in a dose-response manner in response to acute isocapnic hypoxemia in normal persons.
AD  - Department of Medicine, University of Kentucky College of Medicine, Lexington.
DB  - From MEDLINE, a database of the U.S. National Library of Medicine.
DO  - 10.1378/chest.93.3.471
DP  - 1988 Mar
C1  - 3342655
PT  - Clinical Trial
PT  - Comparative Study
PT  - Journal Article
PT  - Randomized Controlled Trial
PT  - Research Support, Non-U.S. Gov't
MC  - Adult
MC  - Humans
MC  - Male
MH  - Acute Disease
MH  - *Cardiac Output
MH  - Echocardiography
MH  - Hypoxia /etiology /*physiopathology
MH  - Oxygen /blood
MH  - Reference Values
MH  - Time Factors
CNO  - CN-00052319
ER  - 

TY  - JOUR
AN  - 987519
TI  - Cerebral blood flow and oxygen consumption during isoflurane and halothane anesthesia in man
AU  - Algotsson L
AU  - Messeter K
AU  - Nordstrom CH
AU  - Ryding E
PY  - 1988
SP  - 15-20
JF  - Acta anaesthesiologica Scandinavica
VL  - 32
IS  - 1
N2  - In 13 patients, the effects on cerebral blood flow (CBF) and cerebral metabolic rate of oxygen (CMRO2) of isoflurane and halothane administered in a clinically relevant situation were studied. Measurements were performed during fentanyl/nitrous oxide (65%) anesthesia together with moderate hyperventilation (PaCO2 approx 4.5 kPa), and repeated after addition of 0.65 MAC of isoflurane (n = 6) or halothane (n = 7). CBF was measured after intravenous administration of 133xenon and CMRO2 was calculated from the arterial venous differences of oxygen content (AVDO2) determined in arterial and jugular venous bulb blood. CBF and CMRO2 (means +/- s.e. mean) determined prior to administration of volatile agents were 28 +/- 5 ml x 100(-1) x min-1 and 2.0 +/- 0.3 ml x 100 g-1 x min-1, respectively, in the isoflurane group. In the halothane group, CBF was 25 +/- 0.4 ml x 100 g-1 x min-1 and CMRO2 was 2.0 +/- 0.4 ml x 100 g-1 x ml-1. There were no significant intergroup differences. Isoflurane did not change CBF, whereas halothane produced an increase of 36% (P less than 0.05) compared to values obtained during fentanyl/N2O anesthesia. In addition, isoflurane caused a further decrease in CMRO2 of 12% (P less than 0.01) as compared to a 20% increase (P less than 0.05) with halothane. The cerebral metabolic depression caused by the short-acting anesthetic induction agents would be expected to decrease with time, and could partly explain the observed increase in CMRO2 produced by halothane. The study suggests that the cerebrovascular and metabolic properties of isoflurane differ from those of halothane, also in man.
AD  - Department of Anesthesiology, University Hospital, Lund, Sweden.
DB  - From MEDLINE, a database of the U.S. National Library of Medicine.
DO  - 10.1111/j.1399-6576.1988.tb02678.x
DP  - 1988 Jan
LA  - eng
C1  - 3278496
CC  - SR-ANAESTH
PT  - Clinical Trial
PT  - Comparative Study
PT  - Controlled Clinical Trial
PT  - Journal Article
PT  - Research Support, Non-U.S. Gov't
MC  - Adult
MC  - Humans
MC  - Middle Aged
MH  - *Anesthesia, Inhalation
MH  - Brain /*metabolism
MH  - Cerebrovascular Circulation /*drug effects
MH  - Clinical Trials as Topic
MH  - Halothane /*pharmacology
MH  - Isoflurane /*pharmacology
MH  - Oxygen Consumption /*drug effects
MH  - Random Allocation
CNO  - CN-00052472
ER  - 

TY  - JOUR
AN  - 987562
TI  - Intravenous immunoglobulin treatment of respiratory syncytial virus infections in infants and young children
AU  - Hemming VG
AU  - Rodriguez W
AU  - Kim HW
AU  - Brandt CD
AU  - Parrott RH
AU  - Burch B
AU  - Prince GA
AU  - Baron PA
AU  - Fink RJ
AU  - Reaman G
PY  - 1987
SP  - 1882-1886
JF  - Antimicrobial agents and chemotherapy
VL  - 31
IS  - 12
N2  - Respiratory syncytial virus (RSV)-infected cotton rats (Sigmadon hispidus) and owl monkeys (Aotus trivirgatus) showed significant reductions in RSV shedding from their respiratory tracts following parenteral therapy with human intravenous immunoglobulin (IVIG) containing high titers of RSV-neutralizing antibody. Because this therapy was well tolerated and appeared safe, a double-blind, placebo-controlled IVIG immunotherapy pilot study was performed on 35 hospitalized, RSV-infected infants and children. The treatment was well tolerated and resulted in significant reductions in nasal RSV shedding and in improvements in transcutaneous oximetry readings. However, the mean duration of hospitalization was not reduced by IVIG treatment. Followup to date has revealed no harmful effects resulting from immunotherapy of RSV infections. These studies appear to refute the hypothesis that passively acquired antibody may exacerbate RSV bronchiolitis or pneumonia in infants. Studies with larger numbers of seriously ill children will be required to determine if immunoglobulin G immunotherapy of RSV infections in infants is of clinical value.
AD  - Department of Pediatrics, F. Edward Herbert College of Medicine, Uniformed Services University of the Health Sciences, Bethesda, Maryland 20814-4799.
DB  - From MEDLINE, a database of the U.S. National Library of Medicine.
DO  - 10.1128/aac.31.12.1882
DP  - 1987 Dec
LA  - eng
C1  - 3439796
CC  - SR-ARI // SR-CHILD
DE  - CCT
TO  - Intravenous immunoglobulin treatment of respiratory syncytial virus infections in infants and young children
PT  - Clinical Trial
PT  - Controlled Clinical Trial
PT  - Journal Article
PT  - Research Support, Non-U.S. Gov't
MC  - Child
MC  - Child, Preschool
MC  - Humans
MH  - Immunoglobulin G /administration & dosage /*therapeutic use
MH  - Injections, Intravenous
MH  - Oximetry
MH  - Respiratory Syncytial Viruses
MH  - Respirovirus Infections /*drug therapy
CNO  - CN-00052515
PMC  - 175820
ER  - 

TY  - JOUR
AN  - 987622
ID  - CN-00052575
TI  - Ventilation and breathlessness on maximal exercise in patients with interstitial lung disease after local anaesthetic aerosol inhalation
AU  - Winning AJ
AU  - Hamilton RD
AU  - Guz A
PY  - 1988
SP  - 275-281
JF  - Clinical science (London, England : 1979)
VL  - 74
IS  - 3
N2  - 1. The ventilatory response to maximal incremental exercise and the accompanying sensation of breathlessness were studied after the inhalation of 0.9% sodium chloride (saline) and 5% bupivacaine aerosols in six patients with interstitial lung disease. 2. The adequacy of airway anaesthesia induced by bupivacaine aerosol was confirmed by the absence of the cough reflex to 5% citric acid aerosol on completion of exercise. 3. All subjects first performed a trial exercise test to familiarize them with the procedure and to assess the degree of arterial oxygen desaturation on exercise. In subsequent tests, supplementary oxygen was given to maintain the saturation at 95% or above. 4. Airway anaesthesia had no effect on the ability to perform exercise as assessed by maximum workload, CO2 production or heart rate. No significant changes were seen on the pattern of breathing, minute ventilation or end-tidal PCO2 on exercise. There was, however, a small but statistically significant increase in ventilation related to CO2 production (VE/VCO2) at the end of exercise. 5. There was a tendency for breathlessness to be increased by airway anaesthesia but this did not reach statistical significance. 6. These results provide no evidence that vagal afferent activity is responsible for the abnormal ventilatory response to exercise in patients with interstitial lung disease. The perception of breathlessness in these patients was not diminished by anaesthesia of the airway.
AD  - Department of Medicine, Charing Cross and Westminster Medical School, London.
DB  - From MEDLINE, a database of the U.S. National Library of Medicine.
DO  - 10.1042/cs0740275
DP  - 1988 Mar
LA  - eng
C1  - 3345636
CC  - SR-AIRWAYS
DE  - CCT
PT  - Clinical Trial
PT  - Journal Article
PT  - Randomized Controlled Trial
MC  - Aged
MC  - Humans
MC  - Male
MC  - Middle Aged
MH  - Aerosols
MH  - Bupivacaine /*administration & dosage
MH  - Exercise Test
MH  - Lung /drug effects /*physiopathology
MH  - *Physical Exertion
MH  - Pulmonary Fibrosis /*physiopathology
MH  - *Respiration
MH  - Respiratory Function Tests
CA  - Winning,A J. Department of Medicine, Charing Cross and Westminster Medical School, London.
PS  - MEDLINE
CNO  - CN-00052575
ER  - 

TY  - JOUR
AN  - 987805
ID  - CN-00052758
TI  - Long-term effects of almitrine bismesylate on oxygenation during wakefulness and sleep in chronic obstructive pulmonary disease
AU  - Gothe B
AU  - Cherniack NS
AU  - Bachand RT
AU  - Szalkowski MB
AU  - Bianco KA
PY  - 1988
SP  - 436-444
JF  - American journal of medicine
VL  - 84
IS  - 3 Pt 1
N2  - Hypoxemia in patients with chronic obstructive pulmonary disease (COPD) becomes more pronounced during sleep and can result in a number of serious consequences. Almitrine bismesylate is a peripheral chemoreceptor agonist that improves arterial oxygen tension (PaO2) in patients with COPD during wakefulness. Studies conducted for up to six months suggested the agonist may be useful in the management of nocturnal hypoxemia. In this double-blind, parallel, placebo-controlled study, patients with COPD received 50 mg of almitrine bismesylate (n = 9) or placebo (n = 11) twice a day for one year. Almitrine bismesylate increased PaO2 by 8.1 +/- 2.1 mm Hg (mean +/- SEM), decreased arterial carbon dioxide tension by 3.0 +/- 0.7 mm Hg (mean +/- SEM), and increased minute ventilation by 3.1 +/- 0.5 liters/minute (mean +/- SEM) during wakefulness. All of these changes were statistically significant. Five patients in the almitrine bismesylate group and eight patients in the placebo group completed sleep studies prior to and after 56, 180, and 360 days of almitrine bismesylate or placebo administration. Relative to placebo, almitrine bismesylate significantly increased oxygen saturation during sleep without any significant changes in the quantity or quality of sleep.
AD  - Department of Medicine, Veterans Administration Medical Center, Cleveland, Ohio 44106.
DB  - From MEDLINE, a database of the U.S. National Library of Medicine.
DO  - 10.1016/0002-9343(88)90263-x
DP  - 1988 Mar
LA  - eng
C1  - 2894764
CC  - SR-AIRWAYS
DE  - CCT
PT  - Clinical Trial
PT  - Comparative Study
PT  - Controlled Clinical Trial
PT  - Journal Article
PT  - Research Support, Non-U.S. Gov't
PT  - Research Support, U.S. Gov't, P.H.S.
MC  - Adult
MC  - Humans
MC  - Male
MC  - Middle Aged
MH  - Almitrine
MH  - Central Nervous System Stimulants /*therapeutic use
MH  - Clinical Trials as Topic
MH  - Double-Blind Method
MH  - Hypoxia /*drug therapy
MH  - Lung Diseases, Obstructive /blood /*drug therapy
MH  - Piperazines /*therapeutic use
MH  - Random Allocation
MH  - Sleep /physiology
MH  - Time Factors
MH  - Wakefulness /physiology
CA  - Department of Medicine, Veterans Administration Medical Center, Cleveland, Ohio 44106.
KY  - Almitrine
KY  - Anoxia [drug therapy]
KY  - Central Nervous System Stimulants [therapeutic use]
KY  - Clinical Trials as Topic
KY  - Double-Blind Method
KY  - Lung Diseases, Obstructive [blood] [drug therapy]
KY  - Piperazines [therapeutic use]
KY  - Random Allocation
KY  - Sleep [physiology]
KY  - Time Factors
KY  - Wakefulness [physiology]
KY  - Adult[checkword]
KY  - Humans[checkword]
KY  - Male[checkword]
KY  - Middle Aged[checkword]
CNO  - CN-00052758
ER  - 

TY  - JOUR
AN  - 987949
NS  - O'Grady 1988
CRSSTD  - 4060210
ID  - MEDLINE 88167597
TI  - Controlled trials of charcoal hemoperfusion and prognostic factors in fulminant hepatic failure
AU  - O'Grady JG
AU  - Gimson AES
AU  - O'Brien CJ
AU  - Pucknell A
AU  - Hughes RD
AU  - Williams R
PY  - 1988
N1  - SB:Core Clinical Journals (AIM) // Index Medicus
SP  - 1186-1192
JF  - Gastroenterology
VL  - 94
IS  - 5 Pt 1
CY  - United States
PB  - W.B. Saunders (Independence Square West, Philadelphia PA 19106-3399, United States)
N2  - One hundred thirty-seven patients with fulminant hepatic failure were entered into two controlled trials of charcoal hemoperfusion carried out concurrently. In trial A, 75 patients with grade 3 encephalopathy were randomized to receive 5 or 10 h of hemoperfusion daily. Overall survival rates for the two groups were similar (51.3% vs. 50.0%) as was the frequency of major complications including cerebral edema and renal failure. In trial B, in which 62 patients with established grade 4 encephalopathy on admission were randomized to a no-perfusion group or to have 10 h of hemoperfusion daily, overall survival rates for the two groups were again similar (39.3% and 34.5%, respectively). There was in both trials a significant relationship between survival and etiology quite independent of the use or duration of hemoperfusion. Thus, percentage survival for the acetaminophen-overdose cases was 52.9%, for hepatitis A 66.7%, for hepatitis B 38.9%, for presumed non-A, non-B hepatitis 20%, and for halothane or drug reaction 12.5%. Within the etiologic subgroups survival was also influenced by the three major complications that developed, being inversely related to their frequency and combination, except in the non-A, non-B hepatitis and halothane or drug reaction subgroups, which had a high mortality throughout. In the latter cases particularly, orthotopic liver transplantation merits early consideration and in the group with better "intrinsic" survival (acetaminophen, hepatitis A and B) intensive management of complications (rather than charcoal hemoperfusion) would appear to be of major importance.
SN  - IL:0016-5085; 0016-5085
AD  - The Liver Unit, King's College Hospital, London SE5 9RS United Kingdom
UR  - http://onlinelibrary.wiley.com/o/cochrane/clcentral/articles/902/CN-00052902/frame.html
DB  - From MEDLINE, a database of the U.S. National Library of Medicine.
DO  - 10.1016/0016-5085(88)90011-x
DP  - 1988 May
LA  - English; ABSTRACT LANGUAGE:English
C1  - 88167597
C2  - 1988111319
CC  - SR-INJ // SR-LIVER
FI  - 4775
DE  - RCT
PT  - Clinical Trial
PT  - Journal Article
PT  - Randomized Controlled Trial
PT  - Research Support, Non-U.S. Gov't
MC  - Adult
MC  - Aged
MC  - Child
MC  - Female
MC  - Humans
MC  - Male
MC  - Middle Aged
MH  - Acetaminophen/po [Poisoning]
MH  - Adolescent
MH  - Adult
MH  - Aged
MH  - Charcoal
MH  - Child
MH  - Clinical Trials as Topic
MH  - Female
MH  - Halothane/ae [Adverse Effects]
MH  - *Hemoperfusion
MH  - Hepatic Encephalopathy/et [Etiology]
MH  - Hepatic Encephalopathy/mo [Mortality]
MH  - *Hepatic Encephalopathy/th [Therapy]
MH  - Hepatitis, Viral, Human/co [Complications]
MH  - Humans
MH  - Male
MH  - Middle Aged
MH  - Prognosis
MH  - Prospective Studies
MH  - Random Allocation
CA  - (O'Grady, Gimson, O'Brien, Pucknell, Hughes, Williams) The Liver Unit, King's College Hospital, London SE5 9RS United Kingdom
OS  - Gastroenterology
CR  - Copyright 2012 Elsevier B.V., All rights reserved.
KY  - Acetaminophen/Po [Poisoning]/ Adolescence/ Adult/ Aged/ Charcoal/ Child/ Clinical Trials/ Female/ Halothane/Ae [Adverse Effects]/ *Hemoperfusion/ Hepatic Encephalopathy/Et [Etiology]/ Hepatic Encephalopathy/Mo [Mortality]/ *Hepatic Encephalopathy/Th [Therapy]/ Hepatitis, Viral, Human/Co [Complications]/ Human/ Male/ Middle Age/ Prognosis/ Prospective Studies/ Random Allocation/ Support, Non-U.s. Gov't
PS  - MEDLINE Journal available in: Print // Citation processed from: Print
DBP  - ED:19880505
MISC1  - DC:19880505 RD:20131121 UP:20151216
MISC2  - Gastroenterology. 94 (5 I) (pp 1186-1192), 1988. Date of Publication: 1988.
MISC3  - CODEN: GASTA
MISC4  - O'Grady, J G // Gimson, A E // O'Brien, C J // Pucknell, A // Hughes, R D // Williams, R
CNO  - CN-00052902
EMT  - adult
EMT  - clinical trial
EMT  - controlled study
EMT  - female
EMT  - *hemoperfusion
EMT  - *hepatitis B
EMT  - human
EMT  - *liver failure/th [Therapy]
EMT  - major clinical study
EMT  - male
EMT  - priority journal
EMT  - prognosis
EMT  - randomized controlled trial
EMT  - side effect
EMT  - *charcoal
EMT  - *halothane
EMT  - paracetamol
ER  - 

TY  - JOUR
AN  - 988092
TI  - Effects of breathing supplemental oxygen before progressive exercise in patients with chronic obstructive lung disease
AU  - McKeon JL
AU  - Murree-Allen K
AU  - Saunders NA
PY  - 1988
SP  - 53-56
JF  - Thorax
VL  - 43
IS  - 1
N2  - A study was carried out to determine whether supplemental oxygen before exercise would improve maximum exercise performance and relieve exertional dyspnoea in 20 patients with chronic obstructive lung disease (mean FEV1 0.79 l; forced vital capacity 2.30 l). Patients performed two progressive treadmill exercise tests to a symptom limited maximum, with at least 30 minutes rest between tests. They received compressed air or supplemental oxygen from nasal prongs for 10 minutes before exercise in a double blind randomised trial with a crossover design. Heart rate and breathlessness score on a visual analogue scale were compared between tests at 75% of the maximum distance walked in the compressed air test. The mean arterial oxygen saturation (SaO2) after oxygen (93%) was significantly higher than after compressed air (91%). There was no significant change, however, in maximum distance walked or maximum heart rate, or in the breathlessness score or heart rate at 75% of maximum distance walked. The study had a power of 93% for detecting an increase of 50 metres in maximum distance walked. There was an order effect, with better performance on the second test; but the magnitude of the difference was small. It is concluded that administration of supplemental oxygen sufficient to raise SaO2 above 90% for 10 minutes before exercise is unlikely to improve maximum exercise performance or breathlessness on exertion in patients with chronic obstructive lung disease.
AD  - Department of Thoracic Medicine, Royal Newcastle Hospital, New South Wales, Australia.
DB  - From MEDLINE, a database of the U.S. National Library of Medicine.
DO  - 10.1136/thx.43.1.53
DP  - 1988 Jan
C1  - 3353874
CC  - SR-REHAB // SR-AIRWAYS
DE  - RCT
PT  - Clinical Trial
PT  - Comparative Study
PT  - Journal Article
PT  - Randomized Controlled Trial
MC  - Adult
MC  - Aged
MC  - Female
MC  - Humans
MC  - Male
MC  - Middle Aged
MH  - Dyspnea /prevention & control
MH  - Exercise Test
MH  - Lung Diseases, Obstructive /complications /*therapy
MH  - Oxygen /*administration & dosage
MH  - Oxygen Inhalation Therapy
MH  - *Physical Exertion
MH  - Time Factors
CA  - Department of Thoracic Medicine, Royal Newcastle Hospital, New South Wales, Australia
KY  - Adult Aged Comparative Study Dyspnea/Pc [Prevention & Control] Exercise Test *Exertion Female Human Lung Diseases, Obstructive/Co [Complications] *Lung Diseases, Obstructive/Th [Therapy] Male Middle Age *Oxygen/Ad [Administration & Dosage] Oxygen Inhalation Therapy Time Factors
CNO  - CN-00053046
PMC  - 461095
ER  - 

TY  - JOUR
AN  - 988164
TI  - Reducing the risks of laryngoscopy in anaesthetised infants
AU  - Ledbetter JL
AU  - Rasch DK
AU  - Pollard TG
AU  - Helsel P
AU  - Smith RB
PY  - 1988
SP  - 151-153
JF  - Anaesthesia
VL  - 43
IS  - 2
N2  - We have evaluated the use of oxygen insufflation during laryngoscopy with an Oxyscope laryngoscope blade compared to conventional laryngoscopy for maintenance of transcutaneous PO2 during intubation of anaesthetised, spontaneously breathing infants. Twenty healthy children aged between 1 and 24 months were anaesthetised with halothane in oxygen. Laryngoscopy and intubation were performed in a double-blind fashion using a Miller No. 1 Oxyscope blade either with or without oxygen insufflation. Transcutaneous oxygen tension, arterial pressure and heart rate were measured before and after laryngoscopy, and duration of laryngoscopy was recorded. Transcutaneous oxygen tension decreased by 7.1% (SD 6.1%) when oxygen insufflation was used, compared to 33.0% (SD 15.1%) without oxygen insufflation (p less than 0.0001). There were no significant differences in mean duration of laryngoscopy or patient age. We conclude that oxygen insufflation during laryngoscopy and intubation of spontaneously breathing, anaesthetised infants effectively minimises the decrease in transcutaneous oxygen tension from pre-laryngoscopy levels, and makes instrumentation of the airway safer.
AD  - Department of Anesthesiology, University of Texas, San Antonio 78284-7838.
DB  - From MEDLINE, a database of the U.S. National Library of Medicine.
DO  - 10.1111/j.1365-2044.1988.tb05488.x
DP  - 1988 Feb
LA  - eng
C1  - 3354811
C2  - 1988109701
CC  - SR-ANAESTH // SR-CHILD
PT  - Clinical Trial
PT  - Journal Article
PT  - Randomized Controlled Trial
MC  - Humans
MC  - Infant
MH  - *Anesthesia, Inhalation
MH  - Blood Gas Monitoring, Transcutaneous
MH  - Evaluation Studies as Topic
MH  - Intubation, Intratracheal
MH  - Laryngoscopy /*adverse effects
MH  - Oxygen /*administration & dosage
MH  - Risk Factors
MH  - Time Factors
CNO  - CN-00053118
ER  - 

TY  - JOUR
AN  - 988230
TI  - Intravenous meperidine for control of shivering during caesarean section under epidural anaesthesia
AU  - Casey WF
AU  - Smith CE
AU  - Katz JM
AU  - O'Loughlin K
AU  - Weeks SK
PY  - 1988
SP  - 128-133
JF  - Journal canadien d'anesthesie [Canadian journal of anaesthesia]
VL  - 35
IS  - 2
N2  - To determine the efficacy of meperidine in controlling shivering during epidural anaesthesia for Caesarean section, forty-six parturients were studied. After delivery of the infant, shivering patients received either a single dose of intravenous meperidine 50 mg, or saline in a randomized double-blind fashion. Shivering was classified on a scale of 0 to 3 (grade 0 = none, grade 3 = severe shivering that was distressing to the patient and interfered with monitoring). Shivering and other variables were recorded at epidural placement, skin incision, delivery, and 2, 5, 15, 30 and 60 minutes following injection. Administration of meperidine resulted in a significant decrease in both the overall incidence of shivering (87 to 35 per cent, p less than 0.01) and severity of shivering (grade 3: 57 to 0 per cent, p less than 0.01), compared with saline (incidence: 87 to 83 per cent, grade 3: 57 per cent, no change). This effect was apparent within two minutes of drug injection and persisted throughout the study period. There were no differences in vital signs, oxygen saturation or temperature between groups. The incidence of nausea was similar, although patients receiving meperidine were more drowsy at two and five minutes following injection (p less than 0.01) compared with patients in the saline group. There were no differences in level of consciousness at the later intervals. The mechanism of action of meperidine on shivering remains to be elucidated.
AD  - Department of Anaesthesia, Royal Victoria Hospital, Montreal, Quebec.
DB  - From MEDLINE, a database of the U.S. National Library of Medicine.
DO  - 10.1007/BF03010651
DP  - 1988 Mar
LA  - eng
C1  - 3356050
CC  - SR-ANAESTH // SR-PREG
PT  - Clinical Trial
PT  - Journal Article
PT  - Randomized Controlled Trial
MC  - Adult
MC  - Female
MC  - Humans
MC  - Pregnancy
MH  - *Anesthesia, Epidural
MH  - Blood Pressure /drug effects
MH  - Body Temperature /drug effects
MH  - *Cesarean Section
MH  - Heart Rate /drug effects
MH  - Injections, Intravenous
MH  - Lidocaine
MH  - Meperidine /administration & dosage /*therapeutic use
MH  - Oxygen Consumption /drug effects
MH  - Respiration /drug effects
MH  - Shivering /*drug effects
CNO  - CN-00053184
ER  - 

TY  - JOUR
AN  - 988377
TI  - Effects of food ingestion on hemodynamics in chronic congestive heart failure
AU  - Jarvis RC
AU  - Green JA
AU  - Nara AR
AU  - Pospisil R
AU  - Kasmer RJ
PY  - 1988
SP  - 491-494
JF  - Critical care medicine
VL  - 16
IS  - 5
N2  - This study evaluates the effects of a standardized meal on cardiovascular hemodynamics in 12 patients with New York Heart Association Class III congestive heart failure. This was done as part of a larger study in which an orally active dopaminergic agonist was given on two mornings, once with a standardized breakfast and once fasting, and one morning a placebo was given with the breakfast. The order of days was randomized. Hemodynamic data were obtained over 8 h each day. There were significant changes in several hemodynamic variables after the placebo-food regimen lasting up to 1.5 h: cardiac index rose from 1.8 +/- 0.4 to 2.2 +/- 0.5 L/min.m2 at 30 min (p less than .001) and to 2.0 +/- 0.5 L/min.m2 at one hour (p less than .05); stroke volume index rose from 20 +/- 7 to 24 +/- 7 ml/min at 30 min (p less than .05) and to 23 +/- 7 ml/min at one hour (p less than .05); systemic vascular resistance fell from 1890 +/- 685 to 1534 +/- 497 dyne.sec/cm5 at 30 min (p less than .001) and to 1668 +/- 524 dyne.sec/cm5 at one hour (p less than .05). Mixed venous oxygen saturation was measured continuously in seven patients and rose significantly at one and 1.5 h. We conclude that food ingestion can have a significant effect on cardiovascular hemodynamics and that this effect should be considered when therapeutic effects are to be guided by invasive hemodynamic monitoring in this population.
SN  - 0090-3493
AD  - Department of Medicine, Case Western Reserve University, Cleveland, OH.
DB  - From MEDLINE, a database of the U.S. National Library of Medicine.
DO  - 10.1097/00003246-198805000-00005
DP  - 1988 May
LA  - eng
C1  - 3359786
CC  - SR-INJ // SR-VASC
DE  - RCT
PT  - Clinical Trial
PT  - Journal Article
PT  - Randomized Controlled Trial
PT  - Research Support, Non-U.S. Gov't
PT  - Research Support, U.S. Gov't, P.H.S.
MC  - Adult
MC  - Aged
MC  - Female
MC  - Humans
MC  - Male
MC  - Middle Aged
MH  - Digoxin /therapeutic use
MH  - *Eating
MH  - Heart Failure /drug therapy /*physiopathology
MH  - *Hemodynamics
MH  - Random Allocation
KY  - Adult
Aged
Digoxin therapeutic use
Heart Failure,Congestive drug therapy
Middle Age
Random Allocation
Eating
Heart Failure,Congestive physiopathology
Hemodynamics
Food
Heart
Patients
Fasting
Oxygen
CNO  - CN-00053331
ER  - 

TY  - JOUR
AN  - 988510
TI  - Controlled study of nimodipine in aneurysm patients treated early after subarachnoid hemorrhage
AU  - Mee E
AU  - Dorrance D
AU  - Lowe D
AU  - Neil-Dwyer G
PY  - 1988
SP  - 484-491
JF  - Neurosurgery
VL  - 22
IS  - 3
N2  - We enrolled 75 consecutive patients admitted with subarachnoid hemorrhages in a randomized, double-blind, placebo-controlled trial to determine the effect of early intervention with nimodipine on outcome and cerebral blood flow. The cardioprotective effect of nimodipine was assessed by measuring the electrocardiographic changes over the first 3 days of drug treatment. There was a mild lowering of the mean cerebral blood flow in the nimodipine-treated group over the 21-day period. Analysis of the continuous electrocardiographic traces showed no difference between the nimodipine and placebo groups in the frequency or type of abnormality detected. At 3 months, 4 of the 38 patients receiving nimodipine had died, compared with 10 of the 37 placebo-receiving patients. Of the 50 eligible patients who had a proven cerebral aneurysm, 1 patient (4%) on nimodipine died compared with 6 (24%) receiving placebo (0.01 less than P less than 0.05, chi 2 test; approximate 95% confidence interval for mortality difference, 0.4% to 39.6%). We conclude that nimodipine does not increase the cerebral blood flow or protect the heart after a subarachnoid hemorrhage. There were no side effects from nimodipine. The trend toward improved outcome should be verified in a larger series of patients.
AD  - South East Thames Regional Neurosurgical Unit, Brook General Hospital, Shooters Hill, London, England.
DB  - From MEDLINE, a database of the U.S. National Library of Medicine.
DO  - 10.1227/00006123-198803000-00006
DP  - 1988 Mar
LA  - eng
C1  - 3283595
CC  - SR-STROKE
PT  - Clinical Trial
PT  - Journal Article
PT  - Randomized Controlled Trial
MC  - Adult
MC  - Aged
MC  - Female
MC  - Humans
MC  - Male
MC  - Middle Aged
MH  - Adolescent
MH  - Cardiovascular System /drug effects /physiopathology
MH  - Cerebrovascular Circulation /drug effects
MH  - Clinical Trials as Topic
MH  - Intracranial Aneurysm /*complications /drug therapy /physiopathology /surgery
MH  - Nimodipine /*therapeutic use
MH  - Postoperative Care
MH  - Postoperative Complications
MH  - Prospective Studies
MH  - Recurrence
MH  - Subarachnoid Hemorrhage /*etiology /physiopathology /surgery
CNO  - CN-00053465
ER  - 

TY  - JOUR
AN  - 988874
TI  - Effect of hyperoxia and hypoxia on exercise-induced breathlessness in normal subjects
AU  - Chronos N
AU  - Adams L
AU  - Guz A
PY  - 1988
SP  - 531-537
JF  - Clinical science (London, England : 1979)
VL  - 74
IS  - 5
N2  - 1. The subjective changes accompanying alterations in inspired oxygen concentration during heavy exercise have been investigated single blind, in normal subjects. 2. In particular, the intensity of the sensation of breathlessness was quantified using a visual analogue scale and changes were compared with those in objective ventilatory measures. 3. Eleven subjects performed three steady-state work-load exercise tests on different days and 100% O2, 15% O2 or air were randomly administered for a fixed interval during each test. 4. Compared with air breathing, all subjects felt less breathless during 100% O2 breathing, and ten of them felt more breathless when inspiring 15% O2; these changes were reversed on return to air breathing. 5. During and after 100% O2, the time course of changes in breathlessness was similar to those for ear arterial oxygen saturation and minute ventilation such that it could be a secondary response to either. However, during and after inspiration of 15% O2, changes in breathlessness occurred relatively more quickly than those in ventilation, more closely reflecting changes in oxygen saturation; this suggests that hypoxia, per se, could contribute to the genesis of this sensation. 6. Individual variability in breathlessness responses to exercise and changes in inspired oxygen concentration did not correlate with objective ventilatory changes; neither were changes in breathlessness in the group particularly associated with changes in respiratory frequency or tidal volume.
AD  - Department of Medicine, Charing Cross and Westminster Medical School, London.
DB  - From MEDLINE, a database of the U.S. National Library of Medicine.
DO  - 10.1042/cs0740531
DP  - 1988 May
LA  - eng
C1  - 3370920
PT  - Clinical Trial
PT  - Journal Article
PT  - Randomized Controlled Trial
MC  - Adult
MC  - Humans
MC  - Male
MH  - Attitude to Health
MH  - Dyspnea /*etiology /physiopathology /psychology
MH  - Oxygen /blood /*pharmacology
MH  - *Physical Exertion
MH  - Respiration /drug effects
MH  - Sensation /physiology
CNO  - CN-00053829
ER  - 

TY  - JOUR
AN  - 988879
TI  - Efficacy of pulse oximetry and capnometry in postoperative ventilatory weaning
AU  - Niehoff J
AU  - DelGuercio C
AU  - LaMorte W
AU  - Hughes-Grasberger SL
AU  - Heard S
AU  - Dennis R
AU  - Yeston N
PY  - 1988
SP  - 701-705
JF  - Critical care medicine
VL  - 16
IS  - 7
N2  - We examined the ability of capnometry and pulse oximetry to identify potential respiratory problems by comparing oxyhemoglobin saturation (O2Sat) as measured by pulse oximetry and end-tidal CO2 (PetCO2) with arterial blood gas (ABG) determinations in 40 mechanically ventilated ICU patients. Hemoglobin saturation as measured by pulse oximetry correlated significantly with PaO2 (r = .65, p less than .0001); more importantly, an oximeter O2 Sat less than 95% showed 100% sensitivity in identifying hypoxemia (i.e., PaO2 less than 70 torr). PetCO2 tended to correlate strongly with PaCO2 for individual patients, but not when evaluated as a screening tool for identifying ventilatory abnormalities in the overall group (r = .52, p less than .0001). A PetCO2 less than 26 torr identified hypocarbia (defined as PaCO2 less than 30 torr) with a sensitivity of 85%. However, a PetCO2 of greater than 40 torr predicted hypercarbia (PaCO2 greater than 45 torr) with a sensitivity of only 28%. The efficacy of pulse oximetry and capnometry in monitoring respiratory status during postoperative ventilatory weaning was examined in a subset of 24 patients who had undergone elective cardiac surgery. All patients were weaned by intermittent mandatory ventilation, but each was assigned randomly to either a control group monitored with periodic ABG sampling or to an experimental group, monitored by following PetCO2 and O2 Sat via pulse oximetry. In the experimental group, ABG values were obtained on ICU admission, but thereafter only if a) O2 Sat less than 95%, b) PetCO2 less than 26 or greater than 40 torr, or c) felt to be clinically indicated by ICU staff.(ABSTRACT TRUNCATED AT 250 WORDS)
AD  - Department of Surgery, Boston University Medical Center, MA.
DB  - From MEDLINE, a database of the U.S. National Library of Medicine.
DO  - 10.1097/00003246-198807000-00011
DP  - 1988 Jul
LA  - eng
C1  - 3131068
CC  - SR-ANAESTH
PT  - Clinical Trial
PT  - Journal Article
PT  - Randomized Controlled Trial
MC  - Aged
MC  - Female
MC  - Humans
MC  - Male
MC  - Middle Aged
MH  - Carbon Dioxide /*analysis
MH  - Hypoxia /diagnosis
MH  - Oximetry /*methods
MH  - Postoperative Care
MH  - Respiration, Artificial /*methods
CNO  - CN-00053834
ER  - 

TY  - JOUR
AN  - 988900
ID  - 876
TI  - Early intervention with nimodipine in subarachnoid haemorrhage
AU  - Neil-Dwyer G
AU  - Mee E
AU  - Dorrance D
AU  - Lowe D
PY  - 1987
SP  - 41-47
JF  - European heart journal
VL  - 8 Suppl K
IS  - Suppl K
N2  - Seventy-five consecutive patients with subarachnoid haemorrhage (SAH) were entered into a randomized, double-blind, placebo-controlled trial prior to angiography in order to determine the effect of early intervention with nimodipine on blood pressure (BP), cerebral blood flow (CBF), and clinical outcome. Of these patients, 50 fulfilled the criteria for the final analysis (i.e. SAH due to cerebral aneurysm and receiving 21 days of treatment). There was no difference between the BP recordings of the two treatment groups, but mean CBF decreased slightly in the nimodipine group over the 21-day treatment period. At three months, one patient on nimodipine and six patients receiving placebo had died (P = 0.049, Fisher's exact test), but no significant difference was observed between the two groups, when the 'intent to treat' group of 75 patients was considered. We conclude that nimodipine does not increase CBF or alter BP following SAH, but an improved clinical outcome is evident at three months for patients with SAH due to cerebral aneurysm who had been treated with nimodipine. There were no side-effects due to nimodipine.
AD  - South East Thames Regional Neurosurgical Unit, Brook General Hospital, London, U.K.
DB  - From MEDLINE, a database of the U.S. National Library of Medicine.
DO  - 10.1093/eurheartj/8.suppl_k.41
DP  - 1987 Nov
LA  - eng
C1  - 3450521
CC  - SR-HTN // SR-STROKE
DE  - RCT
PT  - Clinical Trial
PT  - Journal Article
PT  - Randomized Controlled Trial
MC  - Adult
MC  - Aged
MC  - Female
MC  - Humans
MC  - Male
MC  - Middle Aged
MH  - Adolescent
MH  - Blood Pressure /drug effects
MH  - Cerebral Angiography
MH  - Cerebrovascular Circulation /drug effects
MH  - Double-Blind Method
MH  - Intracranial Aneurysm /mortality
MH  - Nimodipine /*therapeutic use
MH  - Prognosis
MH  - Random Allocation
MH  - Subarachnoid Hemorrhage /diagnostic imaging /*drug therapy /surgery
MH  - Tomography, X-Ray Computed
CNO  - CN-00053855
ER  - 

TY  - JOUR
AN  - 989099
TI  - Arterial oxygen saturation during upper gastrointestinal endoscopy: influence of sedation and operator experience
AU  - Lavies NG
AU  - Creasy T
AU  - Harris K
AU  - Hanning CD
PY  - 1988
SP  - 618-622
JF  - American journal of gastroenterology
VL  - 83
IS  - 6
N2  - In order to compare the effects of Diazemuls and midazolam on arterial oxygen saturation during upper gastrointestinal endoscopy, 120 patients were randomly allocated to receive Diazemuls, midazolam, or normal saline. Endoscopy was performed by one consultant or one of four residents. Arterial oxygen saturation was monitored continuously during endoscopy by means of a Biox III pulse oximeter and ear probe. Oxygen saturation fell during endoscopy in all three groups, but no significant differences between the groups were detected at any stage of the procedure. When all groups were combined, there was significantly less desaturation when the consultant performed the endoscopy, and he was also significantly faster in carrying out endoscopy than the residents in each group. When an inexperienced resident was compared with one with at least 6 months of experience, there were significant differences in degree of desaturation, lowest value during endoscopy and tolerance score. It is suggested that the patient at risk of hypoxemia should, if possible, be endoscoped by an experienced endoscopist.
AD  - Department of Anesthesia, Leicester General Hospital, England.
DB  - From MEDLINE, a database of the U.S. National Library of Medicine.
DP  - 1988 Jun
LA  - eng
C1  - 3287901
CC  - HS-HANDSRCH // SR-GUT // SR-EMERG
PT  - Clinical Trial
PT  - Journal Article
PT  - Randomized Controlled Trial
MC  - Female
MC  - Humans
MC  - Male
MC  - Middle Aged
MH  - Clinical Competence
MH  - Clinical Trials as Topic
MH  - Diazepam /*administration & dosage
MH  - *Digestive System
MH  - *Endoscopy
MH  - Internship and Residency
MH  - Midazolam /*administration & dosage
MH  - Oxygen /*blood
MH  - Random Allocation
CNO  - CN-00054054
ER  - 

TY  - JOUR
AN  - 989136
ID  - 2018
TI  - A controlled study on the effect of pentoxifylline and an ergot alkaloid derivative on regional cerebral blood flow in patients with chronic cerebrovascular disease
AU  - Hartmann A
AU  - Tsuda Y
PY  - 1988
SP  - 449-457
JF  - Angiology
VL  - 39
IS  - 5
N2  - Regional cerebral blood flow (rCBF) in 90 patients with CBF decreased due to vascular diseases was studied by using the xenon 133 inhalation technique and a 32-detector setup. Whereas 30 patients received their standard basic therapy only and were regarded as controls, 30 others received 3 x 2 mg/day of an ergot alkaloid (co-dergocrine mesylate), and 30 others received 3 x 400 mg pentoxifylline (slow-release formulation)/day orally. Therapy was performed for eight weeks and CBF measured before start of treatment, after a four-week treatment period, and at the end of the study. CBF did not change significantly in the control group; both the pentoxifylline and the ergot alkaloid group presented with a significant increase in the CBF. This positive effect was significantly more pronounced in the pentoxifylline group and affected more ischemic than other brain tissues. In addition, symptoms like sleep disturbances, vertigo, and tinnitus improved significantly during the pentoxifylline observation period.
AD  - Neurologische Universitatsklinik Bonn, West Germany.
DB  - From MEDLINE, a database of the U.S. National Library of Medicine.
DO  - 10.1177/000331978803900507
DP  - 1988 May
LA  - eng
C1  - 3288016
CC  - SR-DEMENTIA // SR-STROKE
DE  - RCT
PT  - Clinical Trial
PT  - Comparative Study
PT  - Controlled Clinical Trial
PT  - Journal Article
PT  - Randomized Controlled Trial
PT  - Research Support, Non-U.S. Gov't
MC  - Humans
MH  - Cerebrovascular Circulation /*drug effects
MH  - Cerebrovascular Disorders /diagnostic imaging /*drug therapy /physiopathology
MH  - Chronic Disease
MH  - Clinical Trials as Topic
MH  - Ergot Alkaloids /*therapeutic use
MH  - Ischemic Attack, Transient /diagnostic imaging /*drug therapy
MH  - Pentoxifylline /*therapeutic use
MH  - Radionuclide Imaging
MH  - Random Allocation
MH  - Self-Assessment
MH  - Theobromine /*analogs & derivatives
MH  - Time Factors
MH  - Xenon Radioisotopes
CNO  - CN-00054091
ER  - 

TY  - JOUR
AN  - 989348
TI  - The effect of nail polish on pulse oximetry
AU  - Cote CJ
AU  - Goldstein EA
AU  - Fuchsman WH
AU  - Hoaglin DC
PY  - 1988
SP  - 683-686
JF  - Anesthesia and analgesia
VL  - 67
IS  - 7
N2  - A randomized, blind study examined the effect of nail polish color on measurement of oxygen saturation by pulse oximetry. Fourteen adult volunteers had blue, green, purple, black, and red nail polish applied to their finger nails. A strip-chart recording of oxygen saturation (Nellcor N100) was made in room air and later interpreted in a blinded fashion. The absorption spectra of the five polishes were determined by spectrophotometry. The spectra of nine other nail polishes and three intravenous dyes also were examined. Black, blue, and green nail polish significantly lowered oximeter readings of oxygen saturation. Blue and green produced greater decreases than purple and red; black produced an intermediate decrease. Some but not all nail polishes absorbed light at the wavelengths used by the pulse oximeter (660 nm and 940 nm). The degree of artifactual desaturation correlated best with the difference between absorbance at 660 nm and absorbance at 940 nm (r = 0.95). Spectrophotometric absorbance data suggest that other colors may interfere with pulse oximetry. On the basis of spectrophotometric data, brown-red nail polish was predicted to interfere with oximetry; subsequent pulse oximetry measurements confirmed the prediction. Nail polish should be removed routinely before pulse oximetry monitoring.
AD  - Department of Anesthesia, Massachusetts General Hospital, Boston 02114.
DB  - From MEDLINE, a database of the U.S. National Library of Medicine.
DP  - 1988 Jul
C1  - 3382042
PT  - Clinical Trial
PT  - Journal Article
PT  - Randomized Controlled Trial
PT  - Research Support, Non-U.S. Gov't
PT  - Research Support, U.S. Gov't, Non-P.H.S.
MC  - Adult
MC  - Female
MC  - Humans
MC  - Male
MH  - *Color
MH  - *Cosmetics
MH  - Double-Blind Method
MH  - *Nails
MH  - Oximetry /*methods
MH  - Prospective Studies
MH  - Random Allocation
MH  - Spectrophotometry
CNO  - CN-00054303
ER  - 

TY  - JOUR
AN  - 989683
ID  - JID: 7603873
TI  - Does caffeine prevent hypoxaemic episodes in premature infants? A randomized controlled trial
AU  - Bucher HU
AU  - Duc G
PY  - 1988
SP  - 288-291
JF  - European journal of pediatrics
VL  - 147
IS  - 3
CY  - GERMANY, WEST
N2  - Fifty spontaneously breathing, preterm infants 48 h old, of 32 weeks' gestation or less, were assigned randomly to receive caffeine citrate (loading dose 20 mg/kg, maintenance dose 10 mg/kg per day) or a placebo (NaCl 0.9%). The study hypothesis was that caffeine reduces the proportion of infants with recurrent hypoxaemic episodes (decrease in transcutaneous PO2 of 20% within 20 s) from 50% to 25%. Transcutaneous oxygen tension (tcPO2) and heart rate were recorded continuously for 50 h and analysed by computer. The two groups were similar in gestational age, birth weight, delivery mode, sex distribution, and Apgar scores. The mean serum concentration (+/- SD) of caffeine 2 h after the second maintenance dose was 96.0 (+/- 34.5) mumol/l in the group receiving caffeine and 9.3 (+/- 12.8) mumol/l in the group receiving a placebo. The mean proportion of infants with more than six hypoxaemic episodes per 12 h in the caffeine groups was higher (57%) than in the control group (51%). The mean proportion of infants with more than six episodes of bradycardia per 12 h was not statistically different in the caffeine group (79%) from the control group (86%). Our results suggest that prophylactic caffeine has little if any effect on the risk of developing hypoxaemic episodes and bradycardia in small preterm infants and the supposed 50% reduction which was considered clinically important at the start of the trial can be rejected with confidence.
SN  - 0340-6199 (Print) // 0340-6199 (Linking)
AD  - Abteilung fur Neonatologie, Universitats-Frauenklinik, Zurich, Switzerland.
DB  - From MEDLINE, a database of the U.S. National Library of Medicine.
DO  - 10.1007/bf00442697
DP  - 1988 Apr
LA  - eng
C1  - 3292249
CC  - SR-CHILD // SR-VASC // SR-NEONATAL
PT  - Clinical Trial
PT  - Journal Article
PT  - Randomized Controlled Trial
MC  - Female
MC  - Humans
MC  - Male
MH  - Blood Gas Monitoring, Transcutaneous
MH  - Bradycardia /drug therapy
MH  - Caffeine /blood /*therapeutic use
MH  - Citrates /blood /*therapeutic use
MH  - Clinical Trials as Topic
MH  - Double-Blind Method
MH  - Drug Combinations /blood /therapeutic use
MH  - Hypoxia /blood /*prevention & control
MH  - Infant, Newborn
MH  - Infant, Premature, Diseases /blood /*prevention & control
MH  - Random Allocation
MH  - Recurrence
CA  - (Bucher, Duc) Abteilung fur Neonatologie, Universitats-Frauenklinik, CH-8091 Zurich Switzerland
KY  - Anoxemia blood
Blood Gas Monitoring,Transcutaneous
Bradycardia drug therapy
Caffeine blood
Citrates blood
Clinical Trials
Double Blind Method
Drug Combinations blood
Drug Combinations therapeutic use
Infant,Newborn
Infant,Premature,Diseases blood
Random Allocation
Recurrence
Anoxemia prevention and control
Caffeine therapeutic use
Citrates therapeutic use
Infant,Premature,Diseases prevention and control
Infant
Oxygen
Heart
Heart Rate
Delivery
Sex Distribution
Bradycardia
Risk
PS  - MEDLINE; ppublish
CNO  - CN-00054638
ER  - 

TY  - JOUR
AN  - 989825
TI  - Should oxygen be administered after laparoscopy in healthy patients?
AU  - Vegfors M
AU  - Cederholm I
AU  - Lennmarken C
AU  - Lofstrom JB
PY  - 1988
SP  - 350-352
JF  - Acta anaesthesiologica Scandinavica
VL  - 32
IS  - 4
N2  - This study aimed to assess the oxygen flow necessary to maintain satisfactory oxygen saturation when administered via a nasopharyngeal catheter. Oxygen saturation was displayed by a pulse oximeter and/or measured in arterial blood samples. Thirty-six healthy women scheduled for elective diagnostic laparoscopy were anaesthetized using thiopentone, fentanyl and O2/N2O. Atracurium was used as relaxant which was reversed with atropine and neostigmine. Arterial samples were obtained prior to anaesthesia, on arrival in the postoperative ward and 1 h postoperatively. Oxygen saturation was monitored postoperatively using a pulse oximeter. The patients were randomly divided into three groups which received either no oxygen, 2 l O2/min or 4 l O2/min. On arrival in the postoperative ward 15% of the patients were below the normal limit of O2 saturation (94%). In patients receiving 2 l or 4 l O2, oxygen saturation was well above normal values. In patients receiving no oxygen, two had low oxygen saturation (92% and 93%). Comparing saturation values obtained in arterial samples with values measured with pulse oximetry gave r = 0.79. It is concluded that all patients should be given oxygen in the immediate postoperative period. Increasing oxygen flow from 2 to 4 l/min had no major effect on oxygen saturation. These results were obtained in healthy patients following minor abdominal surgery.
AD  - Department of Anaesthesiology, University Hospital, Linkoping, Sweden.
DB  - From MEDLINE, a database of the U.S. National Library of Medicine.
DO  - 10.1111/j.1399-6576.1988.tb02743.x
DP  - 1988 May
LA  - eng
C1  - 2969169
CC  - HS-HANDSRCH // SR-ANAESTH
PT  - Clinical Trial
PT  - Journal Article
PT  - Randomized Controlled Trial
MC  - Adult
MC  - Female
MC  - Humans
MC  - Middle Aged
MH  - Catheterization
MH  - *Laparoscopy
MH  - Nasopharynx
MH  - Oxygen /*administration & dosage /blood
MH  - Postoperative Period
CNO  - CN-00054780
ER  - 

TY  - JOUR
AN  - 990136
TI  - A randomized cross-over study of enalapril in congestive heart failure: haemodynamic and hormonal effects during rest and exercise
AU  - Mulligan IP
AU  - Fraser AG
AU  - Tirlapur V
AU  - Lewis MJ
AU  - Newcombe RG
AU  - Henderson AH
PY  - 1988
SP  - 323-331
JF  - European journal of clinical pharmacology
VL  - 34
IS  - 4
N2  - We performed a randomized double-blind placebo controlled cross-over study of enalapril in 16 patients with chronic congestive heart failure, to assess haemodynamic and hormonal effects at rest and on exercise. Acute effects were measured 4 h after enalapril 10 mg, and chronic effects after 6 weeks treatment with enalapril 10-20 mg per day. Exercise tolerance, assessed by the duration of a maximal bicycle ergometer test, was not altered by enalapril. Mean blood pressure was reduced after enalapril, at rest and on exercise, acutely by 7% and 8% respectively, and chronically by 14% and 16%. Systemic vascular resistance was reduced by 16% at rest both acutely (NS) and chronically (p less than 0.05). The resting pulmonary capillary wedge pressure was reduced by 28% with chronic treatment. In the acute study, total body oxygen consumption on exercise was 26% higher after enalapril. Chronically, resting oxygen consumption was reduced by 13% after enalapril, with mixed venous oxygen saturation increasing by 16%. In the acute study enalapril increased plasma renin activity at rest and on exercise by 181% and by 189%, and reduced aldosterone by 49% (NS) and 39% (p less than 0.05), and these effects were sustained after 6 weeks. Enalapril increased antidiuretic hormone concentrations at rest acutely by 73% (NS) and chronically by 34% (p less than 0.05) but not on exercise; the increase in the acute study correlated with plasma enalaprilat levels (r = 0.66, p less than 0.05).(ABSTRACT TRUNCATED AT 250 WORDS)
AD  - Department of Cardiology, University of Wales College of Medicine, Cardiff, UK.
DB  - From MEDLINE, a database of the U.S. National Library of Medicine.
DO  - 10.1007/bf00542431
DP  - 1988
LA  - eng
C1  - 2841136
CC  - HS-HANDSRCH // SR-VASC
PT  - Clinical Trial
PT  - Journal Article
PT  - Randomized Controlled Trial
PT  - Research Support, Non-U.S. Gov't
MC  - Adult
MC  - Aged
MC  - Female
MC  - Humans
MC  - Male
MC  - Middle Aged
MH  - Adult
MH  - Aged
MH  - Clinical Trials as Topic
MH  - Double-Blind Method
MH  - Enalapril/ae [Adverse Effects]
MH  - *Enalapril/tu [Therapeutic Use]
MH  - Female
MH  - *Heart Failure/dt [Drug Therapy]
MH  - Heart Failure/pp [Physiopathology]
MH  - *Hemodynamics/de [Drug Effects]
MH  - *Hormones/bl [Blood]
MH  - Humans
MH  - Male
MH  - Middle Aged
MH  - Physical Exertion
MH  - Random Allocation
MH  - Renin/bl [Blood]
MH  - Rest
KY  - Adult
Aged
Clinical Trials
Double Blind Method
Enalapril adverse effects
Exertion
Heart Failure,Congestive physiopathology
Middle Age
Random Allocation
Renin blood
Rest
Enalapril therapeutic use
Heart Failure,Congestive drug therapy
Hemodynamics drug effects
Hormones blood
Heart
Exercise
Patients
Exercise Tolerance
Blood
Blood Pressure
Pressure
Oxygen
Oxygen Consumption
CNO  - CN-00055091
ER  - 

TY  - JOUR
AN  - 990399
TI  - Haemodynamic and metabolic effects of prophylactic nitroglycerin infusion in the immediate period following coronary artery bypass grafting
AU  - Withington PS
AU  - Durcan JJ
AU  - Weir I
AU  - Innis R
AU  - Savage T
PY  - 1988
SP  - 187-193
JF  - European heart journal
VL  - 9 Suppl A
IS  - 9 Suppl A
N2  - This is a preliminary report of work in progress to assess the effects of prophylactic nitroglycerin infusion in patients undergoing coronary artery vein grafting. So far 14 patients have been studied. They were divided into two groups to receive either nitroglycerin (1 microgram kg-1 min-1) or placebo (5% dextrose). The infusion was commenced on removal of the aortic cross-clamp after completion of the distal anastomoses of the grafts. During cardiopulmonary bypass myocardial protection was provided by cold potassium cardioplegia and systemic hyopthermia. For 2 hours after cessation of cardiopulmonary bypass simultaneous samples of coronary sinus and femoral arterial blood were taken to estimate lactate concentrations and oxygen saturation. No differences were found between the groups. At the same times haemodynamic measurements were made. There was a statistically significant increase in cardiac index in the nitroglycerin group up to 30 minutes post cardiopulmonary bypass. There was also a statistically significant fall in systemic and pulmonary vascular resistances with no differences in systemic or pulmonary arterial pressures. There was no difference in central venous or pulmonary capillary wedge pressures. Patients receiving nitroglycerin seemed more stable cardiovascularly than those receiving placebo. In conclusion nitroglycerin improves cardiac output in the immediate post bypass period following cold potassium cardioplegia.
AD  - London Hospital, U.K.
DB  - From MEDLINE, a database of the U.S. National Library of Medicine.
DO  - 10.1093/eurheartj/9.suppl_a.187
DP  - 1988 Jan
LA  - eng
C1  - 3137066
CC  - SR-ANAESTH // SR-VASC
PT  - Clinical Trial
PT  - Controlled Clinical Trial
PT  - Journal Article
MC  - Female
MC  - Humans
MC  - Male
MC  - Middle Aged
MH  - Bicarbonates
MH  - Calcium Chloride
MH  - Cardioplegic Solutions
MH  - *Coronary Artery Bypass
MH  - Hemodynamics /*drug effects
MH  - Hypertension /blood /prevention & control
MH  - Hypotension /blood /prevention & control
MH  - Infusions, Intravenous
MH  - Lactates /blood
MH  - Magnesium
MH  - Nitroglycerin /*therapeutic use
MH  - Oxygen /blood
MH  - Postoperative Complications /*prevention & control
MH  - Potassium Chloride
MH  - Random Allocation
MH  - Sodium Chloride
KY  - Bicarbonates
Calcium Chloride
Cardioplegic Solutions
Hypertension blood
Hypertension prevention and control
Hypotension blood
Hypotension prevention and control
Infusions,Intravenous
Lactates blood
Magnesium
Middle Age
Oxygen blood
Potassium Chloride
Random Allocation
Sodium Chloride
Coronary Artery Bypass
Hemodynamics drug effects
Nitroglycerin therapeutic use
Postoperative Complications prevention and control
Nitroglycerin
Arteries
Work
Patients
Cold
Potassium
Blood
Oxygen
Time
Pressure
CNO  - CN-00055354
ER  - 

TY  - JOUR
AN  - 990467
ID  - CN-00055422
TI  - Effect of conscious sedation with midazolam on oxygen saturation
AU  - Rodrigo MR
AU  - Rosenquist JB
PY  - 1988
KW  - Adolescent // Adult // Anesthesia, Dental // Anesthesia, Intravenous // Anoxia // ci [Chemically Induced] // Female // Humans // Male // *Midazolam // pd [Pharmacology] // Oximetry // *Oxygen // bl [Blood] // *Preanesthetic Medication // Random Allocation // *Tooth Extraction
SP  - 746-750
JF  - Journal of oral and maxillofacial surgery
VL  - 46
IS  - 9
N2  - A randomized cross-over study was done to determine if significant oxygen desaturation occurs during third molar surgery under conscious sedation with midazolam to warrant supplementary oxygen. Thirty-two healthy patients of either sex, between the ages of 18 and 40 years, had bilateral symmetrically impacted lower third molar surgery under local anesthesia in two visits. Randomly at one visit the local anesthesia was supplemented with midazolam sedation. Continuous monitoring of oxygen saturation, blood pressure, and pulse were carried out. At the rate of injection with the dose of midazolam used, no significant desaturation attributable to midazolam sedation was observed. However, short periods of significant desaturation occurred with both procedures. These episodes, though of no consequence to healthy people, may produce problems in compromised patients, and indicate the importance of monitoring of oxygen saturation in all patients during minor oral surgery procedures.
AD  - Department of Oral Surgery and Oral Medicine, Faculty of Dentistry, University of Hong Kong.
UR  - http://onlinelibrary.wiley.com/o/cochrane/clcentral/articles/422/CN-00055422/frame.html
L2  - http://ovidsp.ovid.com/ovidweb.cgi?T=JS&CSC=Y&NEWS=N&PAGE=fulltext&D=med3&AN=3166044 // http://man-fe.hosted.exlibrisgroup.com/openurl/44MAN/44MAN_services_page?sid=OVID:medline&id=pmid:3166044&id=doi:&issn=0278-2391&isbn=&volume=46&issue=9&spage=746&pages=746-50&date=1988&title=Journal+of+Oral+%26+Maxillofacial+Surgery
DB  - From MEDLINE, a database of the U.S. National Library of Medicine.
DO  - 10.1016/0278-2391(88)90184-x
DP  - 1988 Sep
LA  - eng
C1  - 3166044
CC  - SR-ANAESTH // SR-ORAL
PT  - Clinical Trial
PT  - Journal Article
PT  - Randomized Controlled Trial
MC  - Adult
MC  - Female
MC  - Humans
MC  - Male
MH  - Adolescent
MH  - Anesthesia, Dental
MH  - Anesthesia, Intravenous
MH  - Hypoxia /chemically induced
MH  - Midazolam /*pharmacology
MH  - Oximetry
MH  - Oxygen /*blood
MH  - *Preanesthetic Medication
MH  - Random Allocation
MH  - *Tooth Extraction
CA  - Department of Oral Surgery and Oral Medicine, Faculty of Dentistry, University of Hong Kong.
KY  - Adolescent;Anesthesia, Dental;Anesthesia, Intravenous;Anoxia [chemically induced];Midazolam [pharmacology];Oximetry;Oxygen [blood];Preanesthetic Medication;Random Allocation;Tooth Extraction;Adult[checkword];Female[checkword];Humans[checkword];Male[checkword]
CNO  - CN-00055422
ER  - 

TY  - JOUR
AN  - 990614
TI  - Air or oxygen as driving gas for nebulised salbutamol
AU  - Gleeson JG
AU  - Green S
AU  - Price JF
PY  - 1988
SP  - 900-904
JF  - Archives of disease in childhood
VL  - 63
IS  - 8
N2  - The effects of nebulised salbutamol driven by compressed air or oxygen were compared in a randomised crossover study during 27 attacks of acute asthma. Arterial oxygen saturation fell by 2-6% during or after treatment in 10 cases: seven with compressed air, two with oxygen, and one with both driving gases. Hypoxaemia occurred in younger children and in those who fell asleep, but was not related to the level of arterial oxygen saturation before treatment or the size of the response to bronchodilator therapy. More children fell asleep with compressed air nebulisation. Arterial oxygen saturation improved and heart rates remained stable during treatment when oxygen was the driving gas. After treatment, however, arterial oxygen saturation fell and heart rates rose to values that were similar to those after treatment with compressed air. The falls in arterial oxygen saturation we observed, though comparatively small, would be clinically important on the steep part of the oxygen dissociation curve, and our results emphasise that families with home nebulisers should seek medical advice early when their children develop severe asthma. The benefits of using oxygen as the driving gas during nebulisation were transient, and in severe asthma treatment with oxygen needs to be continued after the nebulised salbutamol has been given.
AD  - Department of Thoracic Medicine, King's College Hospital, London.
DB  - From MEDLINE, a database of the U.S. National Library of Medicine.
DO  - 10.1136/adc.63.8.900
DP  - 1988 Aug
LA  - eng
C1  - 3046513
CC  - SR-AIRWAYS // SR-CHILD
DE  - RCT
PT  - Clinical Trial
PT  - Comparative Study
PT  - Journal Article
PT  - Randomized Controlled Trial
PT  - Research Support, Non-U.S. Gov't
MC  - Child
MC  - Child, Preschool
MC  - Female
MC  - Humans
MC  - Male
MH  - Acute Disease
MH  - *Air
MH  - Albuterol /*administration & dosage /therapeutic use
MH  - Asthma /blood /*drug therapy
MH  - Clinical Trials as Topic
MH  - Hypoxia /prevention & control
MH  - *Nebulizers and Vaporizers
MH  - *Oxygen /blood
MH  - Partial Pressure
MH  - Random Allocation
CA  - Department of Thoracic Medicine, King's College Hospital, London
KY  - Acute Disease *Air *Albuterol/Ad [Administration & Dosage] Albuterol/Tu [Therapeutic Use] Anoxia/Pc [Prevention & Control] Asthma/Bl [Blood] *Asthma/Dt [Drug Therapy] Child Child, Preschool Clinical Trials Comparative Study Female Human Male *Nebulizers and Vaporizers Oxygen/Bl [Blood] *Oxygen Partial Pressure Random Allocation Support, Non-U.s. Gov't
CNO  - CN-00055570
PMC  - 1778950
ES  - 1468-2044
ER  - 

TY  - JOUR
AN  - 990711
TI  - The effect of acetazolamide on regional cerebral blood flow in normal human subjects as measured by single-photon emission computed tomography
AU  - Bonte FJ
AU  - Devous MD
AU  - Reisch JS
PY  - 1988
SP  - 564-568
JF  - Investigative radiology
VL  - 23
IS  - 8
N2  - Regional cerebral blood flow (rCBF) was evaluated in 15 normal, healthy volunteer control subjects before and after the administration of 1 g acetazolamide (ACZ) using a rotating four-detector single-photon emission computed tomograph (SPECT). ACZ, a carbonic anhydrase inhibitor, is a cerebral vasodilator. RCBF values in mL/minute/100 g were derived within eight cortical regions of interest (ROI), and from the whole slice as an expression of whole brain blood flow (WBF). ROI/WBF ratios were established for each ROI in each of the 15 subjects for both pre-ACZ and post-ACZ studies. ACZ produced a 30% +/- 17% increase in WBF. Studies were done in random order, with nine subjects undergoing the post-ACZ study first, and six the pre-ACZ, or baseline, study first. Statistical analysis showed no significant difference in any ROI that might be caused by sequence of test procedures. Ratios were then examined to determine whether rCBF elevation was proportionate in all ROI in all subjects. No significant difference was found in any ROI except for the left parietal, for which marginally significant change was identified. Subjects also were examined for possible age and sex differences in ACZ response, and no differences were found.
AD  - Nuclear Medicine Center, University of Texas Southwestern Medical Center, Dallas.
DB  - From MEDLINE, a database of the U.S. National Library of Medicine.
DO  - 10.1097/00004424-198808000-00003
DP  - 1988 Aug
C1  - 3262097
PT  - Clinical Trial
PT  - Journal Article
PT  - Randomized Controlled Trial
PT  - Research Support, Non-U.S. Gov't
PT  - Research Support, U.S. Gov't, P.H.S.
MC  - Adult
MC  - Female
MC  - Humans
MC  - Male
MC  - Middle Aged
MH  - Acetazolamide /*pharmacology
MH  - Brain /*diagnostic imaging
MH  - Cerebrovascular Circulation /*drug effects
MH  - Tomography, Emission-Computed
CNO  - CN-00055667
ER  - 

TY  - JOUR
AN  - 991249
ID  - MEDLINE 89024952
TI  - Effect of triazolam on sleep and arterial oxygen saturation in patients with chronic obstructive pulmonary disease
AU  - Timms RM
AU  - Dawson A
AU  - Hajdukovic RM
AU  - Mitler MM
PY  - 1988
SP  - 2159-2163
JF  - Archives of internal medicine
VL  - 148
IS  - 10
N2  - We compared the effects of a placebo with 0.125 and 0.25 mg of triazolam (Halcion) on sleep quality, oximetry, and respiratory events during sleep in ten stable outpatients with chronic obstructive pulmonary disease. The subjects had a forced expiratory volume in 1 s ranging from 17% to 76% of the predicted value (mean +/- SD, 38.1% +/- 19%) and a waking arterial oxygen pressure from 46 to 84 mm Hg (mean +/- SD, 67 +/- 12 mm Hg). Polysomnography was done on three nights within a two-week period after the patients received on a "blinded" basis either placebo or 0.125 or 0.25 mg of triazolam. Triazolam produced improvements in total sleep duration, time spent in stage 2 nonrapid eye movement (NREM) sleep, and subjective of sleep quality. For most patients, there was a nighttime drop in arterial oxygen percentage of saturation (SaO2) in the placebo condition, but triazolam did not cause a significant worsening, of the mean SaO2, minimum SaO2, or the number of apneic and hypopneic events. Across all experimental conditions, we documented little desaturation during wakefulness (mean low, 87.2% +/- 10.2%), more during NREM sleep (mean low, 83.2% +/- 12.6%), and most desaturation in REM sleep (mean low, 80.1% +/- 15.7%). We conclude that single-night use of triazolam improved the quality and duration of sleep in patients with chronic obstructive pulmonary disease. In patients without severe waking hypoxemia and without carbon dioxide retention, triazolam did not increase either nocturnal hypoxemia or respiratory events during sleep.
AD  - Division of Chest and Critical Care Medicine, Scripps Clinic and Research Foundation, La Jolla, CA 92037.
DB  - From MEDLINE, a database of the U.S. National Library of Medicine.
DP  - 1988 Oct
LA  - eng
C1  - 3178373
CC  - SR-AIRWAYS // SR-SYMPT
DE  - RCT
PT  - Clinical Trial
PT  - Journal Article
PT  - Randomized Controlled Trial
PT  - Research Support, Non-U.S. Gov't
PT  - Research Support, U.S. Gov't, P.H.S.
MC  - Aged
MC  - Female
MC  - Humans
MC  - Male
MC  - Middle Aged
MH  - Double-Blind Method
MH  - Hypercapnia /physiopathology
MH  - Hypoxia /physiopathology
MH  - Lung Diseases, Obstructive /blood /*complications /physiopathology
MH  - Oxygen /*blood
MH  - Sleep Initiation and Maintenance Disorders /blood /*drug therapy
MH  - Triazolam /*therapeutic use
RT  - Clinical Trial.  Journal Article.  Randomized Controlled Trial
CA  - Division of Chest and Critical Care Medicine, Scripps Clinic and Research Foundation, La Jolla, CA 92037
KY  - Aged; Anoxemia [Physiopathology]; Double-Blind Method; Hypercapnia [Physiopathology]; Lung Diseases, Obstructive [Blood] [Complications] [Physiopathology]; Middle Age; Oxygen [Blood]; Sleep Initiation and Maintenance Disorders [Blood] [Drug Therapy]; Triazolam [Therapeutic Use]
CNO  - CN-00056205
ER  - 

TY  - JOUR
AN  - 991278
TI  - Respiratory physiology, oxygen therapy, and monitoring: report of a clinical trial of constant monitoring
AU  - Bancalari E
AU  - Flynn JT
PY  - 1988
SP  - 41-52
JF  - Birth defects original article series
VL  - 24
IS  - 1
AD  - Department of Pediatrics, University of Miami Medical School, Florida 33101.
DB  - From MEDLINE, a database of the U.S. National Library of Medicine.
DP  - 1988
LA  - eng
C1  - 3052613
CC  - SR-EYES
DE  - RCT
PT  - Clinical Trial
PT  - Journal Article
PT  - Randomized Controlled Trial
MC  - Humans
MH  - Arteries
MH  - Blood Gas Monitoring, Transcutaneous /*methods
MH  - Clinical Trials as Topic
MH  - Infant, Newborn /*physiology
MH  - Nurseries, Hospital
MH  - Osmolar Concentration
MH  - Oxygen /adverse effects /blood /*therapeutic use
MH  - Partial Pressure
MH  - Respiration
MH  - Respiratory Insufficiency /drug therapy
MH  - *Respiratory Physiological Phenomena
MH  - Retinopathy of Prematurity /etiology /prevention & control
CNO  - CN-00056235
ER  - 

TY  - JOUR
AN  - 991732
TI  - Effect of dichloroacetate on the exercise performance of patients with heart failure
AU  - Wilson JR
AU  - Mancini DM
AU  - Ferraro N
AU  - Egler J
PY  - 1988
SP  - 1464-1469
JF  - Journal of the American College of Cardiology
VL  - 12
IS  - 6
N2  - The reduced maximal exercise capacity of patients with heart failure has been attributed to skeletal muscle underperfusion with resultant intramuscular lactic acidosis and muscular fatigue. To investigate this hypothesis, the effect of dichloroacetate, a drug that decreases lactate formation by increasing pyruvate oxidation, on the maximal exercise performance of 18 patients with heart failure and reduced ejection fraction (25 +/- 9%) was examined. Exercise tests after parenteral dextrose (control) and dichloroacetate were performed 1 week apart. The sequence of interventions was randomized in a double-blind manner. Dichloroacetate decreased blood lactate at rest (control 8.0 +/- 2.5 versus dichloroacetate 5.6 +/- 2.9 mg/dl), throughout exercise and at peak exercise (control 26.0 +/- 14.3 versus dichloroacetate 19.4 +/- 10.8) (all p less than 0.05). In contrast, dichloroacetate had no effect on exercise time (control 15.2 +/- 6.0 versus dichloroacetate 15.9 +/- 6.2 min) or peak exercise oxygen consumption (control 1,280 +/- 498 ml/min versus dichloroacetate 1,312 +/- 530 ml/min) (both p = NS). In six subjects, dichloroacetate also had no effect at peak exercise on leg blood flow (control 2.8 +/- 1.1 versus dichloroacetate 3.0 +/- 0.6 liters/min) or femoral oxygen vein saturation (control 12.7 +/- 4.1% versus dichloroacetate 12.5 +/- 5.7%). These data suggest that intramuscular lactate accumulation is not responsible for muscular fatigue during exercise in patients with heart failure.
AD  - Department of Medicine, Hospital of the University of Pennsylvania, Philadelphia 19104.
DB  - From MEDLINE, a database of the U.S. National Library of Medicine.
DO  - 10.1016/s0735-1097(88)80010-x
DP  - 1988 Dec
LA  - eng
C1  - 3192843
CC  - SR-VASC
PT  - Clinical Trial
PT  - Journal Article
PT  - Randomized Controlled Trial
PT  - Research Support, U.S. Gov't, P.H.S.
MC  - Adult
MC  - Aged
MC  - Humans
MC  - Male
MC  - Middle Aged
MH  - Acetates /*pharmacology
MH  - Acidosis, Lactic /complications
MH  - Dichloroacetic Acid /*pharmacology
MH  - *Exercise
MH  - Fatigue /etiology
MH  - Heart Failure /*physiopathology
MH  - Lactates /blood
MH  - Lactic Acid
MH  - Leg /blood supply
MH  - Muscles /metabolism
MH  - Oxygen Consumption
MH  - Regional Blood Flow /drug effects
KY  - Acidosis,Lactic complications
Adult
Aged
Fatigue etiology
Lactates blood
Leg blood supply
Middle Age
Muscles metabolism
Oxygen Consumption
Regional Blood Flow drug effects
Acetic Acids pharmacology
Dichloroacetate pharmacology
Exercise
Heart Failure,Congestive physiopathology
Patients
Heart
Fatigue
Exercise Test
Blood
Rest
Time
Oxygen
Leg
CNO  - CN-00056689
ER  - 

TY  - JOUR
AN  - 991816
TI  - Does anesthetic technique make a difference? Augmentation of systolic blood pressure during carotid endarterectomy: effects of phenylephrine versus light anesthesia and of isoflurane versus halothane on the incidence of myocardial ischemia
AU  - Smith JS
AU  - Roizen MF
AU  - Cahalan MK
AU  - Benefiel DJ
AU  - Beaupre PN
AU  - Sohn YJ
AU  - Byrd BF
AU  - Schiller NB
AU  - Stoney RJ
AU  - Ehrenfeld WK
PY  - 1988
SP  - 846-853
JF  - Anesthesiology
VL  - 69
IS  - 6
N2  - Whether anesthetic technique affected the incidence of myocardial ischemia in 60 patients undergoing carotid endarterectomy was investigated. The patients were randomly assigned to receive halothane or isoflurane (with nitrous oxide) either at a low concentration alone or at a higher concentration with phenylephrine added to support blood pressure. Blood pressure was maintained within 20% of each patient's average ward systolic pressure. Seven leads of electrocardiograms (ECG) and echocardiograms were analyzed for segmental wall motion. The echocardiograms were analyzed using standard formulae for end-systolic meridional wall stress (SWS) and rate-corrected velocity of fiber shortening (Vcfc). Because of the nature of these calculations, only echocardiograms with normal regional wall motion could be accurately analyzed. The patients had postoperative ECG and creatinine phosphokinase (CPK) isoenzyme determinations and regularly scheduled clinical examinations to detect perioperative myocardial infarction and neurologic deficits. Although blood pressures were similar, the patients who received a higher concentration of anesthetic plus phenylephrine had a higher wall stress, regardless of the choice of anesthetic agent. All four techniques allowed provision of the same stump pressures (the marker surgeons used for adequacy of collateral carotid flow). No difference could be found in wall stress or incidence of myocardial ischemia between isoflurane and halothane. The patients who received phenylephrine had a threefold greater incidence of myocardial ischemia than did the patients who had light anesthesia to maintain similar systolic blood pressures and stump pressures. The groups were demographically and hemodynamically similar; in particular, the heart rates were not different.(ABSTRACT TRUNCATED AT 250 WORDS)
AD  - Department of Anesthesia and Critical Care, University of Chicago, Illinois 60637.
DB  - From MEDLINE, a database of the U.S. National Library of Medicine.
DO  - 10.1097/00000542-198812000-00008
DP  - 1988 Dec
LA  - eng
C1  - 3195756
C2  - 19021629
CC  - SR-ANAESTH // SR-VASC
DE  - RCT
PT  - Clinical Trial
PT  - Comparative Study
PT  - Journal Article
PT  - Randomized Controlled Trial
PT  - Research Support, Non-U.S. Gov't
PT  - Research Support, U.S. Gov't, P.H.S.
MC  - Aged
MC  - Female
MC  - Humans
MC  - Male
MH  - Aged
MH  - *Anesthesia/mt [Methods]
MH  - Blood Pressure
MH  - *Carotid Artery Diseases/su [Surgery]
MH  - Cerebrovascular Circulation
MH  - *Coronary Disease/ci [Chemically Induced]
MH  - Electrocardiography
MH  - *Endarterectomy
MH  - Female
MH  - *Halothane
MH  - Humans
MH  - *Isoflurane
MH  - Male
MH  - Myocardial Contraction
MH  - *Phenylephrine
MH  - Prospective Studies
MH  - Random Allocation
CA  - (Smith, Roizen, Cahalan, Benefiel, Beaupre, Sohn, Byrd, Schiller, Stoney, Ehrenfeld, Ellis, Aronson) Department of Anesthesia and Critical Care, University of Chicago, Chicago, IL 60637 United States
CNO  - CN-00056773
RTY  - Journal article
ER  - 

TY  - JOUR
AN  - 992025
TI  - High-dose inhaled albuterol in severe chronic airflow limitation
AU  - Vathenen AS
AU  - Britton JR
AU  - Ebden P
AU  - Cookson JB
AU  - Wharrad HJ
AU  - Tattersfield AE
PY  - 1988
SP  - 850-855
JF  - American review of respiratory disease
VL  - 138
IS  - 4
N2  - Higher doses of inhaled albuterol have been shown to cause slightly more bronchodilatation than standard doses from a metered-dose inhaler in patients with severe chronic airflow limitation. Higher doses, however, carry an increased risk of side effects, and the optimum dose balancing benefit and adverse effects have yet to be established. We have therefore looked at objective and subjective evidence of beneficial and adverse effects after 4 doses of albuterol in 30 patients with chronic bronchitis, severe airflow limitation, and less than 200 ml increase in FEV1 after 200 micrograms inhaled albuterol. Subjects were given placebo, 400 micrograms, 1 mg, 2 mg, and 4 mg albuterol by dry powder inhaler in random order on separate days in a double-blind study, and FEV1, relaxed VC, PEFR, 12-min walk distance, finger tremor, oxygen saturation, heart rate, and arrhythmias were measured at intervals over 6 h. With increasing doses of albuterol, there was a significant dose-related increase in FEV1, VC, and PEFR, the maximal mean changes being 196 ml, 480 ml, and 50 L/min, respectively. The duration of effect was longer with the higher doses. There was a dose-related increase in heart rate, tremor amplitude, and supraventricular ectopic beats and a dose-related fall in oxygen saturation. There was no drug-related effect on the frequency of ventricular ectopic beats either at rest or during the walk tests. The largest increases in walk distance occurred after the 1 and 2 mg doses and the least after the 4 mg dose.(ABSTRACT TRUNCATED AT 250 WORDS)
AD  - Respiratory Medicine Unit, City Hospital, Nottingham, United Kingdom.
DB  - From MEDLINE, a database of the U.S. National Library of Medicine.
DO  - 10.1164/ajrccm/138.4.850
DP  - 1988 Oct
LA  - eng
C1  - 2462383
CC  - SR-VASC
DE  - RCT
PT  - Clinical Trial
PT  - Journal Article
PT  - Randomized Controlled Trial
PT  - Research Support, Non-U.S. Gov't
MC  - Aged
MC  - Female
MC  - Humans
MC  - Male
MC  - Middle Aged
MH  - Albuterol /*administration & dosage /adverse effects /therapeutic use
MH  - Cardiac Complexes, Premature /chemically induced
MH  - Dose-Response Relationship, Drug
MH  - Forced Expiratory Volume
MH  - Heart Rate /drug effects
MH  - Locomotion
MH  - Lung Diseases, Obstructive /*drug therapy
MH  - Oxygen /blood
MH  - Peak Expiratory Flow Rate
MH  - Self Concept
MH  - Time Factors
MH  - Tremor /chemically induced
MH  - Vital Capacity
CA  - Respiratory Medicine Unit, City Hospital, Nottingham, United Kingdom
KY  - Aged
Albuterol adverse effects
Albuterol therapeutic use
Cardiac Complexes,Premature chemically induced
Dose Response Relationship,Drug
Forced Expiratory Volume
Heart Rate drug effects
Locomotion
Middle Age
Oxygen blood
Peak Expiratory Flow Rate
Self Concept
Time Factors
Tremor chemically induced
Vital Capacity
Albuterol administration and dosage
Lung Diseases,Obstructive drug therapy
Patients
Risk
Oxygen
Heart
Heart Rate
Arrhythmia
Rest
CNO  - CN-00056982
ER  - 

TY  - JOUR
AN  - 992127
TI  - Comparison of ipratropium solution, fenoterol solution, and their combination administered by nebulizer and face mask to children with acute asthma
AU  - Wade TA
AU  - Watson MD
AU  - Becker AB
AU  - Simons FER
PY  - 1988
SP  - 1012-1018
JF  - Journal of allergy and clinical immunology
VL  - 82
IS  - 6
N2  - In a randomized, double-blind, parallel-group trial, 47 children with acute asthma received a combination of ipratropium bromide solution (250 micrograms) and fenoterol hydrobromide solution (625 micrograms), fenoterol solution (625 micrograms) alone, or ipratropium solution (250 micrograms) alone, administered by face mask and nebulizer, with the dose repeated 60 minutes later. The groups did not differ significantly with regard to age, pulmonary function at baseline, or any other variable. They were monitored at 30, 60, 90, and 120 minutes by use of a clinical score, oxygen saturation, and pulmonary function tests. At the end of the study, albuterol was administered to assess residual bronchoconstriction. Clinical scores improved significantly after treatment in all groups at all times compared with baseline. The greatest improvement in FEV1 was seen in the patients treated with ipratropium/fenoterol, whether considered as absolute change, change in percent predicted, or percent change from baseline. Ipratropium/fenoterol was significantly better than fenoterol alone only when considered as percent change from baseline. Improvement in flow at mid and low lung volumes was significantly greater for the ipratropium/fenoterol combination than for ipratropium alone; no significant differences were noted between ipratropium/fenoterol and fenoterol for flow at mid and low lung volumes. Treatment with albuterol did not significantly improve pulmonary function in the groups receiving ipratropium/fenoterol or fenoterol alone, but it did increase flow at all lung volumes in the group receiving ipratropium alone. No patient complained spontaneously of any adverse reactions, and no clinically significant changes in heart rate or systolic or diastolic blood pressures occurred.(ABSTRACT TRUNCATED AT 250 WORDS)
AD  - Department of Pediatrics and Child Health, University of Manitoba, Winnipeg, Canada.
DB  - From MEDLINE, a database of the U.S. National Library of Medicine.
DO  - 10.1016/0091-6749(88)90138-8
DP  - 1988 Dec
LA  - eng
C1  - 2974463
CC  - HS-HANDSRCH // SR-AIRWAYS // SR-CHILD
DE  - RCT
PT  - Clinical Trial
PT  - Comparative Study
PT  - Journal Article
PT  - Randomized Controlled Trial
PT  - Research Support, Non-U.S. Gov't
MC  - Child
MC  - Female
MC  - Humans
MC  - Male
MH  - Acute Disease
MH  - Adolescent
MH  - Asthma /*drug therapy /physiopathology
MH  - Atropine Derivatives /*administration &amp; dosage
MH  - Double-Blind Method
MH  - Drug Therapy, Combination
MH  - Fenoterol /*administration &amp; dosage
MH  - Forced Expiratory Volume
MH  - Ipratropium /*administration &amp; dosage /adverse effects
MH  - *Masks
MH  - *Nebulizers and Vaporizers
MH  - Oximetry
MH  - Oxygen /physiology
MH  - Random Allocation
MH  - Solutions
CA  - Department of Pediatrics and Child Health, University of Manitoba, Winnipeg, Canada
KY  - Acute Disease Adolescence *Asthma/Dt [Drug Therapy] Asthma/Pp [Physiopathology] *Atropine Derivatives/Ad [Administration &amp; Dosage] Child Comparative Study Double-Blind Method Drug Therapy, Combination Female *Fenoterol/Ad [Administration &amp; Dosage] Forced Expiratory Volume Human *Ipratropium/Ad [Administration &amp; Dosage] Ipratropium/Ae [Adverse Effects] Male *Masks *Nebulizers and Vaporizers Oximetry Oxygen/Ph [Physiology] Random Allocation Solutions Support, Non-U.s. Gov't
CNO  - CN-00057084
RTY  - Journal article
ER  - 

TY  - JOUR
AN  - 992175
TI  - Altitude insomnia: studies during an expedition to the Himalayas
AU  - Nicholson AN
AU  - Smith PA
AU  - Stone BM
AU  - Bradwell AR
AU  - Coote JH
PY  - 1988
SP  - 354-361
JF  - Sleep
VL  - 11
IS  - 4
[truncated: 40,245,709 more chars]
